# Supplementary material for: Classification of Strawberry Maturity Stages and Varieties Using Neural Networks Based on Volatile Organic Compounds
Source: Foods. 2025 Jan 8;14(2):169. doi: 10.3390/foods14020169 (PMC11765290; doi:10.3390/foods14020169)
Supplement: Supplementary file 1 [file foods-14-00169-s001.zip]

Archive with 2 entries (2 files):
- foods-3392937-supplementary figures.pdf
- foods-3392937-supplementary Tables S1-S5.xlsx
