# Supplementary material for: Classification of Strawberry Maturity Stages and Varieties Using Neural Networks Based on Volatile Organic Compounds
Source: Foods. 2025 Jan 8;14(2):169. doi: 10.3390/foods14020169 (PMC11765290; doi:10.3390/foods14020169)
Supplement: Supplementary file 1 [file foods-14-00169-s001.zip › foods-3392937-supplementary Tables S1-S5.xlsx]

## Sheet: Table S1
Table S1 VOC dataset 1 for machine learning modeling. All values represent the components' content proportion (%).
Propyl butanoate	Methyl hexanoate	Ethyl octanoate	Ethyl heptanoate	2-Pentanone	Ethyl 3-methylbutanoate	Cyclohexanone	Pentanoic acid	Propyl acetate	2-Heptanone	Pentanal	Heptanal	2-Butoxyethanol	Methyl salicylate	2,3-Butanediol	Ethyl hexanoate	Butanal	Butyl acetate	2-Ethyl-5-methylpyrazine	2-Methylbutan-1-ol	Limonene	Ethyl acetate	Hexanoic acid	(E)-2-pentenal	(E)-2-heptenal	α-Pinene	Hexyl butanoate	2-Ethylfuran	1-Octen-3-ol	Propan-2-one	2-Pentylfuran	5-Methylfurfuryl alcohol	2,3-Butanedione	1-Octen-3-one	1,8-Cineole	3-Methylbutanoic acid	3-Hydroxy-2-butanone	Ethyl pentanoate	5-Methyl-3-heptanone	2,4-Heptadienal (Z,Z)	2-Methylbutanoic acid	2,3-Pentanedione	Methyl butyrate	4-Methyl-1-pentanol	Borneol	Hexanal	(E)-2-hexenal	2-Propanol	3-Methyl-3-buten-1-ol	Linalool
0.44061	19.6766	0	0.727034	0	0.536821	2.09271	0.492838	1.32628	0.105669	0.421077	0.0326388	0.133499	0	3.82295	1.27933	0.454198	0.462053	1.38966	2.41303	0.923104	4.08853	0.132394	1.12371	0.0324138	0.20394	0.902726	0.411241	0.672355	1.51278	1.21515	0.182552	0.166503	0.972728	0.321131	2.23952	0.893034	0.161251	0	0.14841	0.104426	0.224133	0.996456	0.168183	0.771309	0.969237	26.0683	2.54013	0.259972	7.90498
0.484294	20.6687	0	0.802395	0	0.635082	1.63255	0.489684	1.29969	0.157918	0.453679	0.0321447	0.16727	0	3.30176	1.2964	0.579521	0.430937	1.4615	2.5964	0.839588	3.81194	0.217972	1.11343	0.0474109	0.221025	0.881365	0.228757	0.77235	1.37825	1.29094	0.30428	0.0994461	1.16417	0.438024	2.00988	1.07171	0.171323	0	0.194337	0.141068	0.244947	0.82751	0.212033	0.766009	1.50254	23.7357	2.26527	0.313372	9.04754
0.471816	17.7309	0	0.897442	0	0.718552	2.00351	0.651279	1.37966	0.15417	0.461971	0.0336531	0.178445	0	3.54573	1.46862	0.637345	0.477224	1.23799	2.93332	1.08239	3.4746	0.249559	1.18988	0.0525588	0.339742	0.926813	0.26418	0.768927	1.6786	1.35757	0.363562	0.105675	1.21198	0.430526	2.24043	1.00618	0.168614	0	0.221725	0.158899	0.146195	0.808368	0.321146	0.77863	1.39309	24.5864	1.49607	0.402424	9.11092
0.478952	21.9712	0	0.814355	0	0.700429	1.92346	0.63284	1.25327	0.137078	0.44532	0.0325169	0.157296	0	3.45496	1.37054	0.600121	0.477677	1.24413	2.74376	1.01127	3.33816	0.214159	1.17971	0.0476928	0.323711	0.82573	0.243296	0.697809	1.72953	1.37629	0.347184	0.0986111	1.11145	0.394873	2.13178	0.957553	0.171381	0	0.205156	0.1573	0.138487	0.750776	0.287399	0.72114	1.2669	23.5464	1.73783	0.335531	7.93559
0.44215	21.3029	0	0.829865	0	0.540751	1.84931	0.554355	1.31662	0.106942	0.473503	0.0331215	0.213976	0	3.42921	1.3875	0.528641	0.445963	1.18195	2.4561	0.94564	3.22938	0.21708	1.15147	0.0381602	0.293609	0.928649	0.251298	0.713691	1.50677	1.28734	0.311885	0.126348	1.04821	0.489886	2.07161	0.863264	0.182806	0	0.205703	0.147484	0.152694	0.932326	0.252263	0.750391	1.07864	25.094	1.27907	0.261426	8.5334
0.464359	19.6254	0	0.865931	0	0.6777	1.77781	0.511616	1.27533	0.148809	0.441722	0.0324936	0.168774	0	3.33256	1.413	0.474786	0.459411	1.14139	2.53098	0.737137	3.56098	0.19211	1.11398	0.0399002	0.26614	0.878839	0.265769	0.686578	1.48296	1.35275	0.375807	0.148351	1.16425	0.403947	2.14387	1.07213	0.164042	0	0.20777	0.141458	0.219254	0.722627	0.270966	0.729281	1.43054	26.7415	1.69919	0.326569	8.45557
0.685024	19.745	0	0.741966	0	0.662202	1.8214	0.546492	1.27523	0.107034	0.44321	0.032592	0.18371	0	2.93227	1.22125	0.579795	0.438379	1.32135	4.77292	0.94297	3.56001	0.180574	1.05082	0.0367989	0.229963	0.779244	0.276329	0.735949	1.33136	1.30279	0.38499	0.139519	1.16953	0.398441	2.01523	0.913012	0.152493	0	0.174658	0.129753	0.289376	0.707682	0.266161	0.729031	1.13725	23.1922	1.61962	0.36514	8.24393
0.375321	21.4094	0	0.764974	0	0.681654	1.59561	0.587723	1.75838	0.177397	0.406951	0.0296945	0.160877	0	3.43418	1.27509	0.621692	0.469559	1.12332	2.4864	0.888546	3.70418	0.193297	1.09782	0.0350389	0.262672	0.884293	0.243219	0.70584	1.44	1.22557	0.380761	0.0770291	1.02855	0.428133	2.10383	0.945611	0.16503	0	0.216474	1.15421	0.195427	0.706551	0.280053	0.788129	1.4508	23.6987	0.932212	0.239831	9.27182
0.416117	20.1053	0	0.869014	0	0.632499	2.1191	0.599149	1.29565	0.144339	0.427074	0.0303869	0.187791	0	3.6384	1.07891	0.63448	0.451807	1.36776	2.9723	0.782909	4.04527	0.21231	1.15402	0.04501	0.276101	0.890609	0.245681	0.67255	1.46146	1.24263	0.25398	0.118955	1.13713	0.424553	2.23348	0.973272	0.158682	0	0.209041	0.151938	0.158106	0.923011	0.264051	0.804342	1.19073	22.8583	2.29404	0.341736	9.29168
0.410206	20.6585	0	0.73214	0	0.615247	2.01714	0.621138	1.27739	0.150636	0.442835	0.0306387	0.133097	0	3.38166	1.31952	0.594924	0.435454	1.41991	3.23329	0.800017	3.22091	0.20943	1.08466	0.0466808	0.279124	0.891921	0.0617343	0.749812	1.60336	1.21344	0.290091	0.158001	1.10463	0.416046	2.14352	1.02197	0.160362	0	0.203444	0.135845	0.169413	0.761927	0.287334	0.741321	0.932766	25.6114	2.01611	0.3104	7.89689
0.444721	23.1068	0	0.94097	0	0.605428	1.98913	0.594888	1.34532	0.179107	0.447387	0.0333139	0.166389	0	3.16943	1.42632	0.559515	0.464257	1.22312	2.79872	0.928397	3.92098	0.269392	1.23095	0.0726261	0.205809	0.955269	0.238959	0.802312	1.62607	1.38031	0.238773	0.102239	1.33469	0.423852	2.26076	1.06842	0.169166	0	0.193866	0.143556	0.265126	0.801051	0.256136	0.80726	1.4715	24.3184	2.00775	0.288735	3.98541
0.419655	21.9131	0	0.755142	0	0.679309	1.86877	0.544045	1.2849	0.127203	0.422497	0.0323361	0.158607	0	3.12682	1.28189	0.571409	0.46723	1.32722	2.76433	0.876207	3.82538	1.1944	1.12858	0.0510691	0.336247	0.871339	0.261545	0.704119	1.8276	1.35452	0.381652	0.0770506	1.27803	0.398082	2.15006	0.934909	0.146352	0	0.182487	0.11767	0.201505	0.851247	0.255475	0.746692	0.95494	20.9012	2.47887	0.323654	9.74878
0.441042	19.1089	0	0.811423	0	0.421283	1.83552	0.543028	3.52233	0.409723	0.386287	0.118697	0.350412	0	1.25159	1.32849	0.310264	0.397936	0.941764	3.03755	0.494847	3.3624	0.257304	0.748904	0.220793	1.88267	1.08122	0.171189	0.520971	1.61944	1.01892	0.351598	0.25266	3.22799	0.977687	2.32373	0.61522	0.160892	0	0.372897	0.175755	0.115934	3.95517	0.252255	1.24111	1.17325	16.4522	4.65695	0.282893	7.77862
0.429926	18.6751	0	0.733713	0	0.428491	1.79123	0.54598	3.38469	0.377779	0.394658	0.11839	0.341582	0	1.27421	1.31901	0.295873	0.403341	0.922275	2.91248	0.485057	3.27416	0.24067	0.739837	0.218846	1.79042	0.988706	0.159965	0.494516	3.71042	1.02436	0.343586	0.258824	3.14583	0.928329	2.27244	0.61605	0.165861	0	0.341958	0.176263	0.107751	3.8311	0.237251	1.30704	1.12028	16.1629	4.70563	0.257967	7.79136
0.451701	18.691	0	0.74484	0	0.412416	1.85695	0.562236	3.41692	0.352164	0.386902	0.117077	0.341038	0	1.32647	1.29124	0.306812	0.414218	0.946485	2.98153	0.423592	3.29146	0.246102	0.694096	0.193923	1.8773	0.982284	0.153944	0.485942	3.69092	1.0757	0.35589	0.266295	3.14828	1.03484	2.26037	0.551519	0.164402	0	0.342777	0.169193	0.111494	3.80604	0.237959	1.25405	1.2055	15.9755	4.62032	0.293204	7.64723
0.45406	18.5264	0	0.74442	0	0.408489	1.83287	0.558243	3.45035	0.346459	0.391671	0.128678	0.351806	0	1.29078	1.28653	0.318443	0.42366	0.978782	2.965	0.419929	3.29462	0.256157	0.703362	0.201061	1.92992	0.982603	0.144817	0.493606	3.7333	1.11208	0.370771	0.263802	3.17884	1.05477	2.26772	0.551937	0.171792	0	0.34012	0.178335	0.112462	3.8118	0.244555	1.25473	1.22674	15.9627	4.57322	0.284962	7.50971
0.443785	19.0456	0	0.812263	0	0.413793	1.89272	0.596514	3.48647	0.279588	0.402582	0.140161	0.364063	0	1.22144	1.33616	0.313237	0.431387	0.937652	3.01634	0.371934	3.36848	0.256097	0.680611	0.201444	2.00635	1.07049	0.152303	0.471696	3.79364	1.10759	0.373346	0.276701	3.13046	1.09799	2.24758	0.537467	0.161612	0	0.314628	0.168616	0.11772	3.85931	0.259523	1.24933	1.17205	15.0029	4.70065	0.289419	7.25405
0.442849	19.1415	0	0.82196	0	0.4324	1.89796	0.612442	3.40974	0.259267	0.407042	0.138305	0.341132	0	1.20419	1.33931	0.327175	0.436861	0.937599	2.9818	0.356936	3.34156	0.25886	0.684288	0.204285	1.98136	1.08667	0.163827	0.470364	3.82508	1.11995	0.378552	0.272667	3.06617	1.11779	2.23872	0.516002	0.156862	0	0.29537	0.177162	0.113482	3.81871	0.249599	1.22857	1.16334	14.9497	4.66005	0.309999	7.51383
0.446369	18.8344	0	0.832896	0	0.428886	1.90602	0.58187	3.41262	0.476651	0.397711	0.115521	0.358196	0	1.31805	1.31341	0.305912	0.423194	0.94321	2.99346	0.391723	3.25029	0.252853	0.722857	0.207793	1.98734	0.940382	0.155105	0.512795	3.56337	1.04122	0.331271	0.271218	3.17615	0.816583	2.2737	0.597418	0.165846	0	0.386266	0.176293	0.109813	3.76828	0.258789	1.21025	1.17635	15.5724	4.73824	0.284647	7.66851
0.452721	18.4668	0	1.23962	0	0.415035	1.82747	0.532579	3.465	0.272458	0.387826	0.135643	0.331024	0	1.12423	1.2863	0.313335	0.434613	0.961724	2.98989	0.359586	3.27288	0.251573	0.765281	0.204931	1.9465	0.967992	0.163113	0.472756	3.7706	1.07964	0.364393	0.262186	3.20399	1.25125	2.2498	0.540732	0.161684	0	0.390394	0.169713	0.11856	3.79818	0.249889	1.2353	1.18574	15.6017	4.66284	0.293004	7.6588
0.444126	18.3743	0	0.694461	0	0.417175	1.74362	0.523085	6.29033	0.385829	0.392628	0.120559	0.360264	0	1.25706	1.23153	0.314338	0.434961	0.871818	2.84262	0.468147	3.2733	0.240566	0.647584	0.203734	1.86842	0.949686	0.152846	0.443455	3.46371	1.01829	0.360334	0.263629	3.03745	1.06076	2.20291	0.470146	0.155677	0	0.289285	0.168434	0.109814	3.7273	0.231927	1.19434	1.161	15.0602	4.48044	0.306248	7.48693
0.454964	18.8329	0	0.76702	0	0.419002	1.87288	0.601316	3.42278	0.228687	0.389141	0.113888	0.354756	0	1.26824	1.34807	0.31055	0.43475	0.997229	3.01828	0.363495	3.3188	0.246645	0.706529	0.221599	1.98947	1.15607	0.162063	0.511345	3.72398	1.1087	0.354561	0.261011	3.16119	1.09464	2.25645	0.616469	0.16352	0	0.322723	0.174606	0.116674	3.85888	0.250405	1.26404	1.17718	15.2514	4.65226	0.292201	7.60124
0.456439	18.8606	0	0.708926	0	0.415121	1.81855	0.585749	3.44432	0.338748	0.404407	0.118473	0.347992	0	1.30682	1.33972	0.298743	0.423409	0.931216	2.99064	0.406044	3.38599	0.245942	0.748591	0.200495	1.82912	0.971284	0.149543	0.479421	3.73389	1.03065	0.363632	0.273306	3.10952	0.852794	2.27209	0.599959	0.166139	0	0.361551	0.178956	0.11406	3.85223	0.244858	1.20784	1.18378	15.3439	4.72386	0.284032	7.6555
0.444096	19.025	0	0.769439	0	0.425968	1.85177	0.589307	3.47022	0.360729	0.391506	0.119143	0.341777	0	1.23947	1.33605	0.310022	0.427494	0.904589	3.01381	0.392009	3.26464	0.254064	0.689785	0.203269	2.04754	1.0519	0.160015	0.479492	3.77893	1.15287	0.357346	0.253338	3.08623	0.926356	2.25724	0.528624	0.163695	0	0.282626	0.174425	0.111744	3.80771	0.251444	1.26724	1.15139	15.4441	4.54361	0.297073	7.46529
0.506583	11.6579	0	0.653237	0	0.18272	1.53464	0.417439	4.09273	0.420571	0.304206	0.184666	0.709132	0	1.36572	1.12666	0.223534	0.285084	0.860729	3.35301	0.44765	3.89719	0.257032	0.633423	0.217466	2.62128	0.867632	0.137102	0.502922	4.40677	0.913802	0.324753	0.41853	7.85288	0.876388	2.33685	0.642936	0.516875	0	0.580205	0.204351	0.120595	5.13403	0.220313	1.62723	1.46614	15.3558	4.4048	0.207171	5.88064
0.489142	14.9202	0	0.646018	0	0.181462	1.45704	0.398113	3.87569	0.400365	0.279267	0.185223	1.62689	0	1.36351	1.07172	0.214695	0.280417	0.903251	3.21883	0.436108	3.62705	0.25861	0.617128	0.220249	2.46488	0.827736	0.125468	0.489213	4.24112	0.94005	0.319982	0.405421	7.436	0.858006	2.2357	0.605059	0.470439	0	0.537615	0.202147	0.115787	4.8924	0.211413	1.60442	1.37216	14.7784	4.16066	0.205439	5.25258
0.402045	15.6062	0	0.582021	0	0.157748	1.60556	0.422261	4.17766	0.193339	0.291863	0.204434	0.739539	0	0.791006	1.10756	0.214059	0.271932	0.648252	3.46112	0.355259	1.73196	0.297982	0.433044	0.231087	3.09229	0.586086	0.142687	0.375468	4.47577	0.83833	0.350899	0.447149	8.21655	1.18058	2.36056	0.424499	0.62178	0	0.403471	0.200378	0.109409	5.07724	0.238648	1.39709	1.24382	12.6256	4.24472	0.213949	8.38117
0.386035	15.3007	0	0.539865	0	0.167422	1.52358	0.404938	4.00176	0.187182	0.294836	0.20089	0.678646	0	0.791977	1.06929	0.212671	0.271305	0.644966	3.37779	0.316299	3.63284	0.292947	0.421217	0.222385	2.97895	0.575098	0.147895	0.366546	4.47025	0.831305	0.351535	0.455989	7.94448	1.1767	2.24786	0.412823	0.56673	0	0.400997	0.201196	0.106463	4.97654	0.211962	1.40992	1.22307	12.5548	4.08919	0.223405	8.57943
0.422578	14.7713	0	0.63891	0	0.183159	1.6006	0.40256	3.78194	0.264254	0.278423	0.182679	0.642978	0	1.25294	1.00787	0.21303	0.27981	1.02154	3.19816	0.33917	3.61017	0.251801	0.527197	0.228302	2.63906	0.713458	0.119117	0.428604	4.20488	0.996817	0.332534	0.393974	7.47745	1.06456	2.29186	0.546271	0.506357	0	0.423708	0.198987	0.10438	4.81201	0.202338	1.39522	1.22147	13.1664	4.10639	0.214165	8.85798
0.490698	15.5264	0	0.589371	0	0.165262	1.58159	0.407007	3.93438	0.314739	0.295018	0.192828	0.713878	0	0.70348	1.05411	0.217485	0.2727	0.751536	3.26391	0.475237	3.69702	0.281844	0.514364	0.228911	2.72074	0.798506	0.142374	0.421989	4.51969	0.804978	0.333531	0.3888	8.32472	1.07183	2.34448	0.446806	0.597233	0	0.481066	0.194782	0.112368	4.9876	0.213033	1.37226	1.36582	13.9928	4.1069	0.218788	6.00264
0.376159	14.9137	0	0.637067	0	0.173592	1.53839	0.408398	3.90495	0.363026	0.275194	0.190823	0.649722	0	1.3248	1.03782	0.21365	0.270364	0.99791	3.25154	0.315499	3.62155	0.229984	0.456239	0.223766	2.64673	0.589337	0.115247	0.437099	4.49622	0.971765	0.310247	0.413325	7.45877	0.922164	2.24315	0.490096	0.451905	0	0.450154	0.191948	0.114414	4.92469	0.211968	1.26993	1.25695	15.7543	4.08724	0.202474	6.29312
0.476882	14.6529	0	0.561376	0	0.175751	1.68383	0.408062	3.83195	0.248088	0.280082	0.173237	0.706236	0	1.53279	1.10994	0.214128	0.265608	0.816858	3.22395	0.298514	3.52036	0.245233	0.537449	0.226879	2.54918	0.795399	0.148173	0.432306	2.07886	0.857247	0.318616	0.384737	7.60502	1.13361	2.19108	0.465443	0.530877	0	0.467747	0.191946	0.111932	4.87138	0.198807	1.43056	1.11018	13.3284	4.04993	0.215643	5.94928
0.484533	15.009	0	0.599868	0	0.173108	1.49672	0.400583	3.8082	0.309241	0.279204	0.174158	0.628823	0	1.2857	1.07042	0.211876	0.262116	0.853328	3.20558	0.466343	3.56431	0.279693	0.602874	0.219864	2.66365	0.893123	0.12652	0.318496	4.31467	0.881545	0.343045	0.444835	7.4153	0.815209	2.22281	0.495247	0.523576	0	0.477445	0.197543	0.110676	4.81441	0.222143	1.34511	1.21125	12.1209	4.1157	0.208559	9.94399
0.414071	14.7901	0	0.638267	0	0.193095	1.54922	0.411109	3.92783	0.229781	0.2891	0.176299	0.728604	0	1.32848	1.07904	0.215826	0.276345	0.876331	3.19978	0.398441	3.68057	0.286736	0.528671	0.246906	2.52081	0.571173	0.115373	0.488674	4.03648	0.911412	0.332117	0.458549	7.75072	1.18519	2.31662	0.534896	0.53513	0	0.469147	0.201685	0.110938	4.88675	0.223346	1.6584	1.22667	12.5653	4.10553	0.216508	8.48444
0.442986	14.8576	0	0.590062	0	0.194499	1.59498	0.396565	3.65144	0.225488	0.287313	0.19482	0.674118	0	0.850529	1.02249	0.206411	0.270033	1.02379	3.34882	0.230459	3.54453	0.229657	0.551912	0.210567	2.57411	0.597215	0.114289	0.458314	4.26207	0.961328	0.316296	0.447854	7.26942	0.751901	2.21559	0.621041	0.488131	0	0.424453	0.189136	0.0971216	4.71157	0.201354	1.45118	1.18334	14.8993	4.04657	0.191998	8.90107
0.337237	14.6244	0	0.573975	0	0.168696	1.57047	0.395979	3.78709	0.509712	0.268846	0.190213	0.66712	0	1.33707	1.06106	0.211419	0.269187	1.07241	3.25533	0.33459	3.56784	0.258088	0.49141	0.229299	2.6294	0.767634	0.137695	0.358081	4.16177	0.909747	0.307845	0.33436	7.57564	1.12411	2.33652	0.436885	0.556515	0	0.501912	0.193495	0.107199	4.91758	0.214576	1.50189	1.28388	14.5532	4.00537	0.202491	7.30564
0.268491	13.5753	0	0.570244	0	0.076062	1.10572	0.284683	2.28109	0.0963728	0.268053	0.32265	2.41885	0	0.259917	0.956177	0.462515	0.161751	0.396976	4.05857	0.201246	4.37458	0.75458	0.977331	0.184392	2.31325	0.790526	0.299768	0.459884	5.15197	0.55229	0.416585	0.700903	9.76786	2.46364	2.69446	0.525308	1.84145	0	0.281034	0.203506	0.155492	5.22565	0.438379	2.9014	3.14956	6.81483	1.96423	0.233728	7.12786
0.292596	13.8533	0	0.492303	0	0.0886555	1.11804	0.285684	2.23881	0.0947296	0.284719	0.327948	2.44013	0	0.27332	0.961974	0.47452	0.169274	0.414029	4.08322	0.224708	4.45209	0.758825	2.00767	0.186158	2.28644	0.751436	0.31075	0.60872	5.30832	0.57867	0.396558	0.730825	9.93046	0.481978	2.63404	0.517543	1.81907	0	0.301097	0.210715	0.157702	5.4172	0.439616	3.24019	3.20707	7.04088	1.97158	0.248022	7.02584
0.309842	13.8953	0	0.549297	0	0.070423	1.30871	0.335982	2.37687	0.0728511	0.279733	0.296362	2.06332	0	0.286489	0.995866	0.395392	0.151155	0.451189	4.53528	0.19939	4.00986	0.831223	1.13077	0.204633	2.53922	0.813246	0.194647	0.55434	5.07259	0.555773	0.408709	0.733345	9.27695	0.556546	2.8515	0.542328	1.28447	0	0.334712	0.20634	0.152916	5.2398	0.450277	2.99268	2.7216	7.92539	2.47953	0.236497	7.68973
0.306109	13.907	0	0.532648	0	0.0757124	1.28554	0.334835	2.29372	0.0768221	0.279104	0.294531	1.99859	0	0.288179	0.99594	0.393398	0.15106	0.445249	4.5083	0.199918	3.96018	0.831932	1.10963	0.198063	2.45909	0.776405	0.205268	0.584167	5.0832	0.552119	0.413258	0.716999	9.18881	0.554186	2.82041	0.527262	1.21786	0	0.332161	0.206321	0.147348	5.23021	0.427593	3.17585	2.70574	8.04372	2.4017	0.262467	8.13649
0.296518	14.0043	0	0.527218	0	0.0691299	1.11206	0.304583	2.31731	0.0779949	0.27893	0.32762	2.31244	0	0.256364	0.981033	0.445675	0.140198	0.389189	4.55055	0.214349	4.19511	0.957729	1.17089	0.179108	2.5731	0.76074	0.24551	0.558295	5.29395	0.551183	0.445096	0.744871	9.75514	0.562892	2.74846	0.547503	1.60439	0	0.325406	0.208769	0.16114	5.28446	0.461723	3.01925	3.08208	7.40012	2.21484	0.237585	6.94738
0.322973	14.0824	0	0.474323	0	0.0785638	1.10193	0.318212	2.20989	0.0836358	0.309549	0.333207	2.26768	0	0.255671	0.965818	0.448239	0.146222	0.376987	4.47993	0.216489	4.1764	0.930614	1.16557	0.17113	2.44622	0.737144	0.251162	0.596387	5.32271	0.556176	0.450285	0.76064	9.55331	0.529381	2.63487	0.537669	1.49277	0	0.30811	0.206607	0.157326	5.35123	0.420651	3.10986	3.11608	7.56269	2.15988	0.251712	7.46895
0.282701	13.3133	0	0.54172	0	0.0683142	0.990533	0.336078	2.22876	0.0869225	0.289282	0.305801	1.81551	0	0.260047	0.937334	0.478676	0.123225	0.432604	4.35615	0.205018	4.11309	0.826058	1.09533	0.180976	2.54389	0.783794	0.205205	0.537714	4.92005	0.556037	0.410876	0.728274	9.39423	0.544228	2.6062	0.529267	2.14525	0	0.295048	0.198215	0.16095	5.03754	0.418146	6.74703	2.65962	7.55155	1.98611	0.231232	6.79414
0.313963	13.9566	0	0.53951	0	0.0705387	1.21081	0.317782	2.26816	0.0878757	0.294385	0.30443	2.42772	0	0.292686	0.980439	1.4557	0.15691	0.415855	4.3538	0.19114	3.96625	0.744299	1.28065	0.170575	2.52752	0.752571	0.258579	0.584411	5.13278	0.563832	0.379355	0.757958	9.56168	0.542977	2.87739	0.526863	1.0459	0	0.304561	0.20656	0.149037	5.35272	0.443327	2.87714	2.78333	7.60033	2.25743	0.234905	7.43841
0.304488	13.9472	0	0.519069	0	0.0651598	1.17038	0.318023	1.34395	0.0756062	0.275044	0.320624	2.38837	0	0.260468	0.947835	0.460884	0.145572	0.416191	4.28569	0.209148	4.43163	0.896336	1.27316	0.200211	2.45652	0.806423	0.319385	0.50255	5.10435	0.571584	0.415042	0.73057	9.64616	0.508561	2.8207	0.529282	2.17465	0	0.330873	0.206238	0.155093	5.48422	0.446681	3.02413	2.90715	7.79091	2.25167	0.26721	7.22781
0.329873	13.8723	0	0.546089	0	0.0778994	1.23232	0.336065	2.35883	0.0632527	0.282619	0.342947	2.11855	0	0.274727	0.984925	0.428787	0.150646	0.416585	4.61484	0.210868	4.00131	0.92981	1.11174	0.190722	2.5795	0.757117	0.290751	0.529689	5.08111	0.594774	0.427269	0.722369	9.32872	0.490529	2.79966	0.534645	1.69755	0	0.337339	0.205989	0.154901	5.29997	0.44121	3.03459	2.76099	7.27899	2.45315	0.250665	7.73697
1.30048	13.8708	0	0.497724	0	0.0684332	1.17452	0.327357	2.23798	0.0908038	0.274509	0.316723	2.1693	0	0.272095	0.966307	0.46242	0.156277	0.407818	4.61063	0.196546	4.08743	0.780746	1.20439	0.190794	2.37546	0.790776	0.179308	0.559486	5.15002	0.550235	0.408098	0.755875	8.37014	0.505364	2.71903	0.545662	2.17686	0	0.291238	0.204282	0.145812	5.21725	0.435355	3.05401	2.99333	7.94314	1.9468	0.231042	7.62387
0.283562	13.9808	0	0.509678	0	0.0836242	1.02515	0.348179	2.33669	0.0972221	0.2885	0.316025	2.28322	0	0.258005	0.98126	0.462763	0.150318	0.445153	4.13952	0.206855	3.95788	0.855441	1.09776	0.180179	2.38315	0.703047	0.290236	0.599488	5.27922	0.575086	0.40724	0.761295	10.1701	0.512043	2.55938	0.536293	1.28238	0	0.316334	0.212958	0.160461	5.39747	0.448446	3.06902	3.03555	7.75625	2.05577	0.258563	7.58694
0.40905	25.1405	0	0.836132	0	0.831454	2.90088	0.683811	0.729586	0.0552116	0.666303	0.0571573	0.159962	0	1.36579	1.45022	1.31991	0.724236	0.426626	2.62702	0.242811	2.57316	0.14917	1.01292	0.0234007	0.350668	0.80319	0.361062	0.470654	0.837886	1.08753	0.310101	0.0764275	0.414082	0.201233	0.943052	0.832648	0.179052	0	0.0397203	0.123823	0.257699	1.14735	0.056414	0.377479	1.45982	27.7119	2.47185	0.408723	4.9254
0.63557	26.0129	0	1.12289	0	0.97129	2.38618	0.637168	0.578894	0.0864744	0.566711	0.0619247	0.19098	0	1.39006	1.52751	1.27239	0.658789	0.466923	2.98006	0.254681	2.58743	0.242741	0.98104	0.0372625	0.240886	0.928308	0.333315	0.505078	0.813608	1.14088	0.565161	0.0744902	0.455134	0.258992	0.89516	0.751397	0.141626	0	0.0453789	0.0934478	0.272012	1.00216	0.0751826	0.336111	1.90452	25.659	2.12471	0.475018	5.21633
0.476048	23.1821	0	1.20505	0	0.85035	2.17162	0.60094	0.620389	0.0994535	0.539462	0.0489518	0.149205	0	1.92094	1.34239	0.417634	0.598397	0.530677	2.58591	0.428643	4.38438	0.214909	0.996457	0.0328189	0.231454	1.61263	0.315764	0.591322	0.968882	1.1946	0.473391	0.0567454	0.843587	0.265454	1.11316	0.812575	0.154685	0	0.103298	0.0797419	0.723886	1.81735	0.309973	0.329512	1.72994	25.2506	2.456	0.404173	5.48251
0.629268	24.627	0	1.32182	0	0.915633	2.37202	0.693952	0.584974	0.0919988	0.613997	0.0593213	0.157074	0	1.61191	1.49848	1.22347	0.623171	0.577786	2.89882	0.30394	2.27705	0.232118	1.00638	0.0323404	0.255458	1.16097	0.337576	0.578128	0.776181	1.2954	0.517059	0.0602326	0.642031	0.269282	0.946009	0.790344	0.156179	0	0.0722479	0.093532	0.199498	1.36993	0.0821305	0.332889	1.87298	26.1027	2.01639	0.43718	5.62927
0.352483	25.8741	0	1.1976	0	0.920827	2.53426	0.536922	0.631339	0.0973627	0.576287	0.059253	0.141461	0	1.49531	1.36035	1.14197	0.609706	0.51196	2.70168	0.400869	2.79998	0.201445	0.993523	0.0318158	0.220703	0.894479	0.322256	0.581958	0.690682	1.19437	0.537153	0.0684755	0.680983	0.209988	1.11834	0.784443	0.15514	0	0.0300299	0.1185	0.548434	0.736284	0.126384	0.344911	1.86043	26.0523	2.33712	0.439734	4.69249
0.517293	23.326	0	1.17521	0	0.886266	2.5516	0.688011	0.697954	0.0902343	0.51946	0.0497851	0.150608	0	1.55376	1.46723	1.35296	0.71092	0.346668	2.54696	0.353952	3.88448	0.232888	0.989669	0.0352277	0.224614	1.60429	0.311656	0.503253	0.701501	1.09801	0.429353	0.0599077	0.618109	0.19383	0.907405	0.73498	0.151971	0	0.079706	0.0883399	0.63627	0.430986	0.234836	0.331261	1.48919	25.131	2.1686	0.388069	8.54645
0.50214	25.1617	0	1.44155	0	0.931667	2.13118	0.595188	0.678694	0.0936504	0.612502	0.0602701	0.160469	0	1.55629	1.14748	1.12246	0.551926	0.502422	2.62944	0.26217	3.29999	0.222421	0.934661	0.0364555	0.180885	1.47447	0.326968	0.536644	0.786382	1.14115	0.477257	0.0599767	0.523196	0.224835	0.873859	0.751029	0.15079	0	0.0805309	0.081234	0.787352	1.60651	0.220561	0.32758	1.93538	26.3492	1.92617	0.421534	5.2207
0.598377	24.106	0	1.12339	0	0.867641	5.25412	0.712053	0.635979	0.107167	0.556305	0.0597539	0.137043	0	2.08664	1.4548	1.46253	0.656747	0.509012	3.0347	0.378008	2.61613	0.2271	0.955692	0.0295205	0.286503	1.424	0.33386	0.59224	0.799273	1.17893	0.590536	0.077349	0.612036	0.281134	0.924966	0.757542	0.171176	0	0.0874378	0.0928687	0.485799	1.24	0.0703798	0.342065	1.62671	23.4295	1.89547	0.423005	5.48137
0.615342	24.2685	0	1.34464	0	0.868728	2.37837	0.633161	0.544463	0.087171	0.605396	0.0662068	0.146898	0	1.51375	1.35618	1.40317	0.646467	0.499121	2.52347	0.317486	4.73764	0.216255	0.987745	0.0364564	0.239277	1.30916	0.332349	0.553738	0.844193	1.34693	0.392271	0.0660246	0.176959	0.180136	0.77469	0.782354	0.14813	0	0.0441654	0.103438	0.445609	1.18724	0.0215773	0.325126	1.83393	25.9219	2.10544	0.431978	4.82289
0.679003	24.4939	0	0.827399	0	0.754931	2.52216	0.686249	0.659504	0.0979601	0.488702	0.0541499	0.171492	0	1.45444	1.35093	1.20903	0.556109	0.489516	3.08254	0.258525	4.3378	0.233923	0.960811	0.0324764	0.289055	0.949038	0.311365	0.520998	0.802714	1.08932	0.457906	0.0617083	0.588809	0.31429	0.869658	0.821654	0.133335	0	0.0995907	0.063997	0.61901	1.44278	0.221098	0.347103	1.52654	24.8926	1.98673	0.383905	5.66718
0.696784	23.2945	0	0.690285	0	0.963943	1.98112	0.748345	0.619336	0.055272	0.615505	0.0568031	0.153911	0	1.58965	1.50818	1.39927	0.66161	0.44771	2.78288	0.328586	2.97919	0.216325	1.02283	0.0365998	0.361137	1.38359	0.334361	0.527184	0.831151	1.10303	0.497653	0.0748664	0.552862	0.307247	0.992526	0.730888	0.159253	0	0.0884807	0.109177	0.136219	1.34037	0.365364	0.367787	1.85918	26.8904	2.26468	0.412481	5.20698
0.653132	25.3356	0	0.997167	0	0.975182	2.008	0.62984	0.603071	0.0870736	0.624333	0.0568494	0.181002	0	1.58708	1.595	1.20666	0.667839	0.627582	2.44669	0.293528	2.95294	0.193801	1.04344	0.0254494	0.318055	1.49187	0.327223	0.636959	1.022	1.20338	0.409027	0.0754666	0.507209	0.252471	1.01091	0.832529	0.162092	0	0.106072	0.102927	0.316757	1.17505	0.312486	0.362387	1.78495	25.4955	1.72784	0.439643	5.34699
0.571042	19.4163	0	0.801043	0	0.607462	1.74056	0.447389	0.991876	0.165392	0.45097	0.0355314	0.200653	0	1.7981	1.14822	0.588696	0.476923	0.547329	2.28403	0.384378	2.58873	0.236391	0.862615	0.0590029	0.232616	0.8861	0.256959	0.597784	0.804846	0.988908	0.381704	0.0748084	4.41541	0.323961	0.911372	0.770032	0.182111	0	0.515353	0.0932316	0.114193	5.25437	0.0796953	0.927732	1.95459	23.5464	6.40718	0.359061	5.39535
0.5709	18.6671	0	0.785289	0	0.58383	1.69861	0.431885	0.965523	0.162819	0.432296	0.0390553	0.185787	0	1.72712	1.11998	0.565618	0.462651	0.540914	2.20974	0.393906	2.50324	0.222511	0.828534	0.0557951	0.238647	0.841783	0.244649	3.49815	0.786791	0.961333	0.363287	0.0730485	4.25072	0.292011	0.867943	0.736188	0.174735	0	0.492695	0.0872514	0.108084	5.06964	0.0743277	0.99233	1.91422	22.8273	6.45933	0.326953	5.37225
0.547329	19.7484	0	0.807436	0	0.593829	1.78264	0.457727	1.02018	0.18655	0.456678	0.0409577	0.202195	0	1.74503	1.18375	0.578895	0.491855	0.533488	2.37249	0.373185	2.57097	0.253239	0.847419	0.0712507	0.235971	0.850657	0.241949	0.555262	0.794419	0.94956	0.446305	0.0749967	4.54577	0.321241	0.892008	0.758557	0.173455	0	0.495573	0.0925925	0.113686	5.4321	0.0784498	1.07945	1.9432	22.7854	6.2386	0.383942	5.29388
0.498807	19.5807	0	0.766415	0	0.628133	1.8238	0.473527	1.00927	0.183835	0.443126	0.0418376	0.195224	0	1.77314	1.15757	0.579151	0.495977	0.545669	2.30589	0.366742	2.61383	0.246109	0.895364	0.0607972	0.273262	0.841436	0.271427	0.559727	0.843786	1.00295	0.405188	0.0787964	4.53495	0.309185	0.940475	0.751122	0.172702	0	0.479729	0.0986538	0.116277	5.35178	0.0704607	1.08281	1.81255	22.6705	6.34781	0.394289	5.49532
0.798996	18.0771	0	0.788033	0	0.553106	1.71053	0.395526	1.02478	0.17722	0.420502	0.0289809	0.187815	0	1.71676	1.08966	0.57818	0.456174	0.659178	2.31104	0.343729	2.54095	0.257218	0.846572	0.0509588	0.201796	0.928112	0.241353	0.711515	0.751367	0.979494	0.362366	0.0737176	4.3716	0.34159	0.989862	0.713244	0.207483	0	0.627663	0.0959415	0.122535	5.06567	0.107335	1.18836	2.40691	24.4344	6.02526	0.360962	5.88788
0.804261	18.2618	0	0.760192	0	0.554671	1.6978	0.3952	0.994685	0.178406	0.41967	0.0330818	0.192077	0	1.69648	1.07317	0.582226	0.46516	0.644387	2.28636	0.33514	2.51767	0.252564	0.847821	0.045991	0.196645	0.900346	0.238158	0.693097	0.751777	0.978683	0.362656	0.0713277	4.15779	0.332633	0.941937	0.704943	0.20484	0	0.617426	0.0963544	0.122543	5.05262	0.0984313	1.17765	2.47213	24.5209	6.14765	0.368266	5.97894
0.60337	18.8933	0	0.795432	0	0.643828	1.86757	0.469616	1.0409	0.172889	0.420018	0.0386536	0.199515	0	1.78811	1.19612	0.586711	0.479659	0.413659	2.32455	0.382105	2.60764	0.246106	0.859719	0.0611498	0.257877	0.92217	0.27829	0.563116	0.76591	0.999693	0.369983	0.0744862	4.49903	0.339119	0.888616	0.748136	0.210829	0	0.574089	0.0992523	0.118745	5.13558	0.111269	0.989114	2.2245	23.2182	6.70499	0.344794	5.41298
0.722901	18.5878	0	0.82207	0	0.644291	1.75877	0.41412	1.0298	0.175735	0.465075	0.0455937	0.18974	0	1.78869	1.2109	0.591985	0.470721	0.621523	2.31628	0.332381	2.63404	0.245808	0.870922	0.0529263	0.289314	0.912198	0.260175	0.453544	0.797379	0.973155	0.327864	0.0743031	4.46029	0.310363	0.915694	0.757358	0.18198	0	0.526059	0.098654	0.117384	5.35049	0.0681722	1.38149	2.15414	23.277	6.41673	0.386322	5.55204
0.684468	18.4615	0	0.779985	0	0.170171	1.75327	0.476168	1.02304	0.157597	1.43115	0.0359357	0.181849	0	1.78204	1.0665	0.586472	0.470815	0.640588	2.26902	0.349844	2.54085	0.220894	0.858921	0.0558635	0.275683	0.916541	0.225233	0.656051	0.762822	0.947698	0.392194	0.0719561	4.41587	0.330089	0.919469	0.761002	0.184479	0	0.488925	0.0921345	0.118905	5.19254	0.0935056	1.24651	1.81335	23.4366	6.5338	0.382213	5.46315
0.595749	17.8875	0	0.757158	0	0.61205	1.78412	0.460233	1.02687	0.178199	0.443154	0.0449662	0.196288	0	1.72846	1.112	0.582682	0.478461	0.495211	2.32386	0.352283	2.5152	0.260993	0.833141	0.0726552	0.24056	0.884228	0.253188	0.60011	0.817224	0.972118	0.399266	0.0788891	4.47502	0.321366	0.963164	0.757085	0.194895	0	0.423507	0.0942377	0.123393	5.12814	0.0952193	0.966306	2.15307	24.7602	6.04268	0.363588	5.69567
0.444895	19.8764	0	0.823116	0	0.601814	1.76126	0.41622	1.01864	0.189363	0.433431	0.0283031	0.195907	0	1.79715	1.14385	0.585008	0.488391	0.569603	2.3762	0.312405	2.64809	0.244996	0.87362	0.0573915	0.18954	0.954846	0.257371	0.668389	0.790181	0.998219	0.38264	0.0730795	4.44051	0.3207	0.925021	0.730188	0.17098	0	0.495444	0.0924888	0.116076	5.58504	0.0659218	1.00439	1.96782	23.0823	5.97947	0.336037	5.24851
0.475384	21.1039	0	0.85803	0	0.654692	1.91341	0.410888	1.09435	0.191528	0.467317	0.0329861	0.199198	0	1.89632	1.28605	0.627216	0.519715	0.671595	2.49356	0.38313	2.87811	0.281591	0.958316	0.0603884	0.279908	1.0063	0.276248	0.681209	0.950914	1.09313	0.406711	0.0830725	4.63057	0.359373	1.01293	0.793683	0.19703	0	0.544002	0.103909	0.120772	5.65079	0.0803843	1.13296	2.94112	16.1792	7.223	0.425849	5.72043
0.303205	11.0491	0	0.774876	0	0.163016	1.53733	0.382543	3.57506	0.287239	0.354731	0.123078	1.26841	0	0.348438	1.06341	0.223112	0.301348	0.340075	3.10773	0.128127	5.2956	0.560596	0.6728	0.169084	2.06119	0.889104	0.234169	0.447743	1.7224	0.598096	0.529133	0.0831898	11.4974	0.430123	0.973603	0.402935	0.742842	0	0.254301	0.187667	0.0563586	6.51111	0.179327	2.15463	2.37044	12.2956	8.27084	0.269322	5.39652
0.307641	15.1516	0	0.660767	0	0.1469	1.49357	0.36448	3.42656	0.288579	0.329613	0.114863	1.18999	0	0.368797	1.0115	0.221709	0.287954	0.298745	2.91425	0.124639	4.94256	0.552877	0.610006	0.185797	1.96652	0.84145	0.213473	0.42503	1.67753	0.60335	0.501567	0.0746259	10.8843	0.354838	0.938848	0.449047	0.691162	0	0.249988	0.182348	0.0586134	6.22311	0.176952	2.00758	2.19254	12.1257	7.98894	0.246305	4.95934
0.319529	15.3524	0	0.677654	0	0.155557	1.45832	0.360746	3.41554	0.2925	0.340977	0.126219	1.16593	0	0.368328	1.02718	0.215862	0.288644	0.286516	2.94844	0.126593	4.92224	0.545038	0.606709	0.180843	1.9631	0.85435	0.217709	0.424819	1.67088	0.56212	0.515652	0.0745234	10.8504	0.367878	0.930674	0.437272	0.679123	0	0.250556	0.183468	0.0561329	6.24805	0.172274	1.96767	2.22896	12.1237	7.94535	0.246065	4.87415
0.281832	15.0803	0	0.760248	0	0.134161	1.47798	0.361188	3.60782	0.253929	0.318537	0.132056	1.42672	0	0.327452	1.04396	0.219943	0.260115	0.331759	3.17712	0.113166	5.03607	0.621504	0.611244	0.192547	2.26632	0.877288	0.208616	0.417106	1.69367	0.586865	0.526304	0.0790135	11.0686	0.42265	1.00746	0.429371	0.855234	0	0.223446	0.186585	0.0558302	6.16718	0.221062	1.96376	2.37775	10.6895	7.95029	0.230717	4.58309
0.265272	14.5233	0	0.620423	0	0.144094	1.3891	0.343583	3.24869	0.262808	0.320962	0.121553	1.20706	0	0.323423	0.965499	0.202231	0.260094	0.288241	2.87318	0.115306	4.64997	0.498105	0.596131	0.173223	2.07163	0.798668	0.205636	0.414193	1.50431	0.49932	0.469509	0.0708637	10.2637	0.418127	0.851231	0.402241	0.700276	0	0.23298	0.176976	0.0533447	10.6176	0.205455	1.9104	2.1553	11.8359	7.61171	0.221034	4.49396
0.298982	15.2757	0	0.78541	0	0.150075	1.48164	0.363192	3.54804	0.269755	0.335423	0.131224	1.18745	0	0.371261	1.03823	0.219188	0.296191	0.311004	2.93007	0.119333	4.99242	0.538132	0.642562	0.173559	1.92957	0.84572	0.212358	0.41765	1.64403	0.543741	0.506512	0.0781928	10.9595	0.38532	0.941173	0.460887	0.682483	0	0.243413	0.182936	0.0538486	6.11036	0.177034	2.02784	2.27776	11.7181	7.92203	0.240008	5.00533
0.299126	15.0317	0	0.686187	0	0.148265	1.47435	0.357708	3.35651	0.297977	0.32489	0.120932	1.07487	0	0.362576	1.01634	0.215964	0.296385	0.281079	3.02052	0.1178	4.96857	0.587338	0.610004	0.161984	2.03969	0.828256	0.21036	0.399561	1.67804	0.54558	0.535087	0.071319	10.8314	0.382414	0.94752	0.394606	0.748369	0	0.207317	0.185024	0.054039	6.05656	0.208289	2.04658	2.31126	12.22	8.01622	0.250011	5.06685
0.278312	15.4311	0	0.697473	0	0.144395	1.47616	0.36331	3.46849	0.252047	0.336544	0.120498	1.32687	0	0.388067	1.05757	0.209369	0.290522	0.30126	2.88142	0.128134	5.01213	0.587417	0.612791	0.184961	2.1072	0.836289	0.218629	0.412497	1.65357	0.583995	0.53164	0.0740194	11.0247	0.395547	0.944045	0.436906	0.752592	0	0.256189	0.183652	0.0544378	6.20098	0.205023	1.95689	2.29752	11.1113	8.00157	0.238364	4.82677
0.267277	15.3433	0	0.65239	0	0.138954	1.48535	0.362693	3.45701	0.285959	0.319537	0.124088	1.20692	0	0.341426	1.02898	0.218142	0.299119	0.335218	3.02735	0.126556	4.97668	0.558123	0.655819	0.18277	1.89337	0.860878	0.215683	0.41459	1.64965	0.520306	0.489217	0.0739771	10.8914	0.402718	0.965454	0.443779	0.71716	0	0.230804	0.182798	0.0563577	6.23675	0.180111	1.99039	2.42099	11.2891	7.94584	0.215613	5.20547
0.279209	15.1515	0	0.788603	0	0.156105	1.47326	0.362672	3.42458	0.301453	0.33084	0.112005	1.43869	0	0.322454	1.00946	0.214464	1.27024	0.31276	3.03622	0.143651	4.96336	0.509002	0.642477	0.173798	2.14795	0.861229	0.210836	0.412223	1.69641	0.590865	0.507886	0.0785999	10.8987	0.379517	0.926939	0.367839	0.58948	0	0.225969	0.177853	0.052738	6.2246	0.198927	1.99222	2.17666	10.754	7.98304	0.208586	5.01245
0.319274	15.7538	0	0.755612	0	0.147178	1.50207	0.373823	3.76548	0.268407	0.351551	0.126893	1.4704	0	0.309965	1.07004	0.223832	0.274129	0.29593	3.07414	0.118382	2.03415	0.579035	0.662343	0.179825	2.26307	0.853603	0.227765	0.433925	1.74758	0.567307	0.523578	0.0792858	11.3674	0.411711	0.977974	0.454631	0.769752	0	0.248751	0.18329	0.0587138	6.34855	0.21856	2.03569	2.42619	11.1025	8.23707	0.259276	5.09663
1.31924	15.2171	0	0.68394	0	0.160634	1.48176	0.361491	3.50745	0.269012	0.339282	0.121504	1.18584	0	0.345033	1.0526	0.211013	0.281905	0.307544	3.13333	0.126764	4.98177	0.578392	0.652285	0.172313	1.93112	0.872674	0.216946	0.420261	1.69784	0.59188	0.500774	0.0790511	11.0559	0.37382	1.00086	0.423063	0.698997	0	0.253155	0.177509	0.0533439	6.23971	0.160556	1.96299	2.22376	10.1683	7.99304	0.245823	5.14364
0.250389	13.1805	0	0.458784	0	0.069774	0.946871	0.186117	2.4836	0.417171	0.292181	0.184473	1.76396	0	0.367604	0.838511	0.272502	0.131884	0.251116	3.85296	0.126153	4.36842	1.74568	1.40683	0.144189	1.92965	0.686038	0.266801	0.483637	3.38273	0.459669	0.671307	0.286365	9.83174	0.479642	0.913416	0.704963	1.5888	0	0.187624	0.20399	0.0862659	5.65107	0.482715	2.48829	4.64792	11.278	5.41081	0.226658	3.52791
0.269914	13.0456	0	0.458	0	0.0674105	0.921753	0.17706	2.34364	0.419784	0.279808	0.179206	1.70655	0	0.385921	0.823539	0.248362	0.137109	0.259667	3.69681	0.124176	4.24557	1.6884	1.3703	0.140633	1.8646	0.655703	0.254943	0.470434	3.30707	0.46873	0.657768	0.287174	9.62995	0.457715	0.858628	0.691599	1.52618	0	0.201426	0.201202	0.0841855	5.55838	0.475944	2.54742	4.53082	11.0873	5.35808	0.231375	3.54823
0.191271	13.4516	0	0.513221	0	0.071365	0.97086	0.201632	2.51318	0.31498	0.309003	0.182217	2.14204	0	0.300753	0.886483	0.272608	0.141123	0.24972	3.90281	0.130658	4.47197	1.875	1.47957	0.143125	2.13017	0.723512	0.28897	0.443519	3.44669	0.476241	0.700161	0.281273	10.2429	0.483545	0.949848	0.660852	1.80356	0	0.196662	0.213752	0.0846873	5.85743	0.521674	2.59178	4.68713	9.14811	5.64928	0.235873	3.70828
0.198218	13.2156	0	1.53594	0	0.0696519	0.976063	0.214138	2.48167	0.30676	0.319029	0.193305	2.13918	0	0.310007	0.869192	0.26347	0.140075	0.253163	3.77161	0.129477	4.44205	1.86513	1.56041	0.166617	2.12372	0.718182	0.270014	0.446957	3.46816	0.474156	0.712036	0.288707	10.1459	0.475501	1.01478	0.641971	1.79729	0	0.213619	0.204676	0.0852769	5.78695	0.494495	2.48338	4.57165	9.05234	5.67739	0.228398	3.5275
0.210271	13.3625	0	0.485287	0	0.0698538	0.977663	0.196326	2.50113	0.322241	0.298451	0.191382	2.05933	0	0.37205	0.855108	0.274343	0.139212	0.300168	3.92806	0.137207	4.45993	1.96756	1.52044	0.147365	2.11015	0.691351	0.277234	0.445246	3.53015	0.512936	0.686566	0.298709	10.0772	0.515094	0.928441	0.680433	1.75401	0	0.172068	0.211452	0.0869825	5.82345	0.534628	2.6866	4.62284	9.45032	5.3444	0.255643	3.79105
0.23319	13.1972	0	0.565456	0	0.0697036	0.906784	0.186842	2.46521	0.389603	0.301067	0.194127	2.13849	0	0.328403	0.838341	0.271043	0.13741	0.272445	3.8061	0.132512	4.45334	1.88443	1.54546	0.138719	2.18884	0.719797	0.273107	0.452397	3.4275	0.491639	0.698851	0.28918	9.84506	0.500212	0.937792	0.682243	1.71664	0	0.163794	0.206223	0.0843276	5.79033	0.492805	2.56158	4.62761	10.4613	5.50087	0.251097	3.69719
0.143701	13.3423	0	0.498747	0	0.0701084	0.974948	0.183209	2.50085	0.29547	0.298856	0.185703	2.2152	0	2.34456	0.870691	0.274206	0.1422	0.277832	3.93178	0.125915	4.48196	1.82337	1.58012	0.142212	1.99086	0.666214	0.277937	0.449628	3.42716	0.499872	0.67453	0.288716	5.98707	0.510802	0.963117	0.670483	1.76472	0	0.175796	0.210629	0.0849064	5.87601	0.497929	2.50636	4.73774	11.1026	5.41495	0.239329	3.53345
0.180525	13.235	0	0.483436	0	0.0703778	2.9115	0.182737	2.39143	0.377605	0.298279	0.184093	1.74266	0	0.374146	0.858924	0.263891	0.132322	0.251356	3.8751	0.127558	4.32363	1.79775	1.48197	0.140312	2.23217	0.741568	0.278176	0.448696	3.41512	0.460257	0.672856	0.29549	9.71651	0.464458	0.974991	0.710814	1.76911	0	0.203753	0.205533	0.0850804	5.64026	0.515076	2.54742	4.61585	9.47572	5.66308	0.241346	3.53875
0.219808	13.3423	0	0.463611	0	0.0708891	0.943018	0.198394	2.44439	0.297171	0.300632	0.191919	2.18246	0	0.33351	0.870217	0.26946	0.132797	0.244399	3.89961	0.128076	4.31934	1.78245	1.46512	0.14464	2.02584	0.711736	0.285367	0.478185	3.42006	0.468356	0.678547	0.298865	10.0559	0.48638	0.957304	0.674587	1.66569	0	0.207474	0.20976	0.0856679	5.76062	0.486802	2.63568	4.70062	10.589	5.48726	0.2166	3.69948
0.200802	13.2959	0	0.456685	0	0.0707879	0.969154	0.204955	2.5075	1.34964	0.292682	0.195627	1.93194	0	0.372712	0.871426	0.253377	0.135163	0.265816	3.90246	0.127727	4.37265	1.90044	1.4546	0.171176	2.00031	0.705772	0.272682	0.462932	3.41205	0.467883	0.714159	0.292201	10.3786	0.484346	0.917126	0.638559	1.75709	0	0.193641	0.210572	0.0838821	5.97039	0.524987	2.60899	4.69267	8.60302	5.77013	0.252061	3.72375
0.178862	13.2086	0	0.511778	0	0.069649	0.969705	0.217404	2.44072	0.403373	0.307006	0.192054	1.9109	0	0.378109	0.81616	0.257688	0.13543	0.208905	3.9404	0.12767	4.41496	1.77588	1.44367	0.150829	2.05375	0.687238	0.287482	0.44342	3.37715	0.48006	0.672664	0.286729	10.0131	0.486506	0.915777	0.701264	1.8068	0	0.176147	0.199549	0.0864889	5.7096	0.504509	2.60949	4.7006	10.897	5.4244	0.239389	3.62254
0.183006	13.4162	0	0.531781	0	0.0703725	0.989141	0.197773	2.51724	0.299875	0.308959	0.191643	2.35486	0	0.359555	0.893063	0.281408	0.139596	0.290663	3.8387	0.13615	4.53324	1.97544	1.38922	0.148823	2.09871	0.727326	0.288433	0.441923	3.46872	0.507549	0.69877	0.290459	10.1613	0.496663	0.911355	0.669982	1.67936	0	0.206585	0.206933	0.0865485	5.83713	0.512387	2.73218	4.70388	8.81539	5.83802	0.246794	3.66438
0.394166	25.2109	0	0.753729	0	0.489342	2.24946	0.4084	1.09158	0.0636675	0.479184	0.0312526	0.287692	0	1.98928	1.35576	0.932177	0.450531	0.696465	2.26027	0.482613	2.09956	0.3459	0.884584	0.0332924	0.172661	0.954245	0.320422	0.624894	0.799916	0.775285	0.146804	0.125959	1.01488	0.220874	0.896354	0.688	0.154	0	0.157328	0.11269	5.48243	1.06774	0.181129	0.669744	1.80672	22.6943	1.45091	0.200582	8.05804
0.521506	21.8712	0	1.0128	0	0.622188	1.94488	0.567431	1.16293	0.0983635	0.507609	0.033327	0.405947	0	1.9435	1.49682	0.950724	0.432174	0.808757	2.70611	0.49127	2.36068	0.644276	0.989052	0.047678	0.184296	1.00572	0.244915	0.550496	0.865354	0.878002	0.337221	0.100772	1.36105	0.205567	1.02332	0.771872	0.145733	0	0.242356	0.11095	4.80118	1.03893	0.317347	0.657914	2.37888	21.7681	1.49926	0.317742	8.9859
0.485998	22.3415	0	1.13921	0	0.647874	2.00326	0.56704	1.16677	0.124896	0.529447	0.0371083	0.448399	0	1.65559	1.55481	0.983383	0.439648	0.73093	2.7592	0.458171	2.46513	0.648333	0.920136	0.0658378	0.26072	1.89507	0.224578	0.514713	0.900107	0.815735	0.33461	0.0948274	1.28385	0.212808	1.02614	0.747994	0.13264	0	0.205937	0.0864565	4.9711	0.882502	0.274274	0.654285	2.31563	20.5993	1.30364	0.340867	8.9808
0.490152	22.1934	0	1.13894	0	0.650162	2.01299	0.569168	1.05953	0.123456	0.535703	0.0393295	0.435535	0	1.76223	1.48639	0.956064	0.454433	0.731218	2.71596	0.412244	2.41136	0.643211	0.931833	0.0676146	0.283918	1.81091	0.215564	0.473831	0.873845	0.84939	0.360917	0.0974064	1.24544	0.195624	0.999484	0.754656	0.132011	0	0.191771	0.0903558	5.39739	0.869807	0.262648	0.736353	2.30813	20.682	1.12308	0.36564	9.25041
0.47537	21.9691	0	1.14958	0	0.63974	2.24732	0.663743	1.37036	0.110865	0.538067	0.0392281	0.486937	0	1.8626	1.52538	1.02777	0.437165	0.801873	3.07253	0.516788	2.63096	0.670505	0.929608	0.0628293	0.258691	1.26162	0.290978	0.533402	0.908571	0.896514	0.326453	0.093673	1.43135	0.204716	1.19363	0.719322	0.156611	0	0.256434	0.0901736	3.0508	1.34787	0.392959	0.676288	2.17178	20.5691	1.54362	0.337706	8.84168
0.45053	22.0897	0	0.942551	0	0.621883	2.01412	0.532685	1.04801	0.0828744	0.518584	0.0338965	0.537345	0	2.00929	1.47819	0.999072	0.423943	0.766438	2.57984	0.471371	2.57979	0.452468	0.930916	0.0655217	0.239088	1.69531	0.255719	0.440737	0.888625	0.854107	0.264683	0.101352	1.31413	0.200723	1.11227	0.740276	0.159424	0	0.261313	0.0916115	5.03862	1.01266	0.278854	0.660213	2.70164	20.2105	1.85625	0.25636	8.84945
0.495694	21.8062	0	1.04154	0	0.539252	1.80314	0.598075	1.22134	0.117896	0.50515	0.0340478	0.471749	0	1.98309	1.44519	0.986883	0.428052	0.790997	2.60345	0.505042	2.52822	0.677077	0.906466	0.0621253	0.18332	0.506414	0.223594	0.483968	0.847545	0.828081	0.375739	0.100203	1.30422	0.207038	1.07485	0.751176	0.144701	0	0.177748	0.0853738	5.25691	1.61445	0.349963	0.6741	2.29779	21.5788	1.54516	0.272447	8.60032
0.520309	22.8056	0	0.966206	0	0.552221	2.09804	0.51506	1.12013	0.0969363	0.51288	0.0365401	0.497607	0	2.05164	1.61518	0.982778	0.500465	0.714048	2.97952	0.388569	2.64621	0.769395	0.907167	0.0662128	0.240021	1.04066	0.27281	0.484318	0.879277	0.874915	0.240833	0.122901	1.17629	0.211021	0.983414	0.784234	0.168422	0	0.2499	0.0996616	2.7645	0.998973	0.277493	0.704923	2.31349	21.8144	1.63569	0.44679	8.97509
0.452386	21.8131	0	0.939208	0	1.57545	2.01678	0.639909	0.952701	0.0937484	0.522245	0.0347592	0.365827	0	1.93386	1.42436	0.90031	0.410195	0.744422	2.85132	0.468981	2.6423	0.490573	0.892952	0.0346308	0.213246	1.78257	0.222031	0.51256	0.858283	0.828855	0.402604	0.0878683	1.40483	0.219814	0.959478	0.710778	0.161461	0	0.222588	0.0901846	5.69167	0.768139	0.351655	0.676005	2.19446	21.1761	1.16025	0.288768	8.12588
0.446331	20.4481	0	0.933753	0	0.572766	2.07868	0.501911	1.12913	0.0753278	0.532681	0.0353271	0.384697	0	1.78414	1.45333	0.991276	0.452035	0.797242	5.76581	0.464918	2.42591	0.298795	0.927403	0.0707029	0.200671	0.810664	0.242784	0.469823	0.904987	0.871729	0.391548	0.121552	1.31063	0.213259	1.03448	0.733527	0.15043	0	0.199473	0.0957127	5.85119	1.30026	0.355218	0.623918	2.10036	20.8128	1.37827	0.192256	8.87332
0.459905	21.9199	0	1.43642	0	0.623683	2.01002	0.637098	1.38063	0.131293	0.521368	0.0406611	0.517974	0	1.87537	1.4854	1.04815	0.468406	0.763771	2.47511	0.505333	2.24202	0.409783	0.944834	0.0463287	0.281067	1.63979	0.269981	0.582338	0.93279	0.856088	0.319861	0.0980309	1.24486	0.223211	1.01322	0.800903	0.146271	0	0.164691	0.100404	3.6149	1.2251	0.298184	0.752273	2.28829	21.2243	1.72218	0.29942	9.08537
0.458135	21.1109	0	1.00324	0	0.583008	2.3143	0.638059	1.33008	0.122975	0.504524	0.0369081	1.34694	0	1.85503	1.37802	0.970459	0.456308	0.671995	2.559	0.448961	2.52354	0.565861	0.903886	0.0436058	0.263996	1.41662	0.230583	0.547087	0.86819	0.889911	0.196869	0.11393	1.12491	0.226887	0.880657	0.721354	0.146027	0	0.294464	0.093869	4.24857	0.703499	0.242826	0.634848	2.27187	22.69	1.53106	0.39777	8.81773
0.461965	17.5076	0	0.790703	0	0.326254	1.67973	0.419235	3.12933	0.552633	0.357103	0.095612	0.554919	0	1.66799	1.21031	0.343248	0.322445	0.701206	2.92703	0.489421	2.07163	0.549437	0.702951	0.189867	1.42943	0.822353	0.153401	0.499848	3.03066	0.698776	0.29044	0.21852	3.11377	0.560442	1.25497	0.730347	0.179929	0	0.510219	0.124037	4.44887	3.61304	0.24271	1.12371	2.02831	16.6735	4.2007	0.185878	8.19656
0.45856	17.9381	0	0.781062	0	0.359785	1.72635	0.464389	3.10266	0.529723	0.357941	0.0932735	0.554265	0	1.69007	1.21248	0.346177	0.338191	0.731586	2.88088	0.539679	2.17982	0.515439	0.716425	0.209865	1.39	1.131	0.197868	0.471829	3.09815	0.770906	0.279002	0.238122	3.0142	0.504006	1.198	0.688841	0.183584	0	0.526321	0.128895	2.93456	3.59085	0.21638	1.31651	1.97889	16.9735	4.17313	0.200042	8.33698
0.546483	17.7335	0	0.93256	0	0.483633	1.7583	0.474029	1.65157	1.24656	0.384626	0.0359954	0.374996	0	1.519	1.17696	0.47453	0.371635	0.891968	2.41875	0.401644	3.11205	0.548457	0.79709	0.128879	0.54058	0.92132	0.172774	0.496094	0.804618	0.853026	0.300412	0.102181	1.28773	0.159438	1.18535	0.668292	0.154099	0	0.241421	0.102952	2.71901	2.24782	0.304478	0.680323	2.05072	17.5905	4.25714	0.25812	16.4095
0.758222	8.70957	0	1.0029	0	0.521687	1.96003	0.487689	2.0131	0.481818	0.42839	0.0404277	0.425776	0	1.99334	1.26075	0.678828	0.413788	1.39836	2.81397	0.6124	4.18437	0.660871	0.944257	0.140842	0.525964	1.06574	0.226726	0.739181	1.09528	1.08375	0.328646	0.134374	2.0354	0.197328	1.60228	1.94144	0.210732	0	0.507809	0.0945754	2.65719	3.51254	0.384451	0.742375	2.71496	22.7442	4.73746	0.277685	8.88339
0.65744	17.5539	0	0.910463	0	0.46504	1.71934	0.437083	1.73364	0.416417	0.382556	0.0372093	0.346061	0	1.75436	1.09843	0.585665	0.369703	1.19495	2.44736	0.530859	3.66131	0.555344	0.823442	0.121861	1.40994	1.00914	0.203589	0.63767	0.945928	0.961789	0.28488	0.115037	1.69805	0.174745	1.35496	0.72844	0.188843	0	0.413354	0.0830077	2.17824	3.00587	0.320886	0.631094	2.37839	19.9099	4.1201	0.265036	7.84371
0.704506	17.9472	0	0.99618	0	0.396246	1.82123	0.497221	3.30018	0.454425	0.428145	0.0396067	0.479824	0	1.71589	1.36205	0.361771	0.33728	0.796152	2.68036	0.507059	0.321432	0.507591	0.899064	0.154001	0.982822	1.12506	0.206253	0.607536	0.110822	0.845019	0.322414	0.114739	1.77745	0.225107	1.35142	0.729586	0.183649	0	0.561026	0.0928989	3.32627	3.35264	0.267454	1.20294	2.28891	22.0617	4.69421	0.298864	8.52918
0.488749	17.1552	0	0.884398	0	0.43759	1.6865	0.508296	3.61194	0.539412	0.363839	0.0208984	0.58067	0	1.46645	1.12435	0.224066	0.411693	0.596516	2.50662	0.514089	4.43118	0.57437	0.612534	0.166532	1.08402	1.02172	0.208721	0.573217	2.94014	0.728824	0.283258	0.0901191	2.25438	0.279686	1.25479	0.717935	0.177372	0	0.290868	0.0663618	1.48788	2.95093	0.350297	0.762838	2.27814	21.2864	3.84279	0.215498	7.75077
0.567871	16.7222	0	0.831613	0	0.617555	1.83006	0.5346	3.2392	0.378665	0.341133	0.0477584	0.541409	0	1.68665	1.21865	0.346381	0.374989	1.0407	2.85909	0.546417	2.59025	0.511835	0.684915	0.111886	0.440529	1.02617	0.155902	0.512785	0.287939	0.925332	0.321412	0.10676	2.10709	0.380238	1.13827	0.638978	0.183794	0	0.425801	0.105841	2.99823	3.36225	0.266219	0.86115	2.24438	21.6854	4.63126	0.252121	8.1219
0.534793	16.8812	0	0.763322	0	0.581865	1.61163	0.461086	1.42515	0.341767	0.345527	0.0784836	0.569835	0	1.58658	1.21311	0.427235	0.34221	1.04365	2.39667	0.522497	2.98356	0.545069	0.802244	0.159847	1.04774	1.24654	0.14384	0.489653	3.59656	0.738697	0.279174	0.139044	1.98103	0.24918	1.31434	0.624321	0.161403	0	0.295558	0.0986928	2.34874	2.95804	0.217552	0.851171	5.56017	20.5427	4.12115	0.200888	7.45696
0.652543	17.8442	0	0.908047	0	0.365062	1.85726	0.500486	2.48625	0.596054	0.475663	0.0466054	0.53612	0	1.73375	1.10828	0.472086	1.37829	0.992954	2.90316	0.492084	3.69052	0.563132	0.779007	0.121007	0.803791	0.78915	0.207124	0.653504	2.54924	0.930638	0.291696	0.0792544	0.630859	0.206243	1.33773	0.734497	0.18615	0	0.415081	0.090796	2.52348	3.63161	0.368396	0.733259	1.93325	18.4638	4.27707	0.308242	8.4212
0.65468	19.7773	0	0.827488	0	0.446862	2.02794	0.492633	2.74673	0.436292	0.403112	0.0759901	0.504513	0	1.53925	1.23593	0.42413	0.399881	1.17922	2.66145	0.546682	3.7944	0.580571	0.67992	0.168757	0.360871	0.905922	0.205536	0.679912	1.96569	0.817612	0.32918	0.146435	1.57687	0.392644	1.37054	0.713776	0.191575	0	0.465985	0.105295	2.88407	2.70699	0.300132	1.18692	2.16618	17.4337	4.36901	0.293827	8.04106
0.47036	19.5915	0	0.737275	0	0.519811	1.99582	0.550191	2.17119	0.500798	0.415278	0.0971195	1.39342	0	1.65603	1.19157	0.34912	0.368388	1.08488	2.73228	0.542321	1.38693	0.544918	0.761957	0.146811	1.176	0.707598	0.269376	0.601427	1.49878	0.830746	0.32123	0.0836397	2.52557	0.428902	1.28657	0.739273	0.180337	0	0.276467	0.133327	2.85811	2.91834	0.231013	1.0602	2.20584	18.4989	4.57815	0.16257	8.19061
0.451912	17.3223	0	0.868888	0	0.202285	1.7869	0.428487	3.47637	0.378372	0.384512	0.0827109	0.910078	0	0.709328	1.23148	0.241919	0.341906	0.599251	2.63862	0.255618	4.01339	0.55183	0.465914	0.245018	2.29425	0.967365	0.138205	0.368717	1.78613	0.641161	0.318733	0.114171	6.17508	0.170943	1.22003	0.444985	0.257964	0	0.516487	0.150936	1.4858	5.49859	0.462741	0.717257	2.26123	13.5877	5.29515	0.230636	7.0188
0.454591	17.3511	0	0.855017	0	0.209143	1.7771	0.435597	3.38668	0.350093	0.3818	0.0770678	0.894626	0	0.716843	1.2539	0.239339	0.342207	0.58578	2.60878	0.205889	3.76635	0.527817	0.457769	0.261961	2.23418	0.93689	0.132381	0.371326	1.78781	0.638207	0.310927	0.114237	6.08949	0.17102	1.21078	0.44458	0.258485	0	0.492171	0.157686	2.07699	5.48911	0.45356	0.729263	2.20065	13.384	5.46987	0.223409	7.38483
0.435719	17.0242	0	0.864969	0	0.188219	1.75215	0.427701	3.39052	0.335369	0.373077	0.0756482	0.957281	0	0.663734	1.21544	0.231842	0.329213	0.539172	2.64408	0.186171	3.83701	0.543291	0.467482	0.207673	2.3985	0.941667	0.134917	0.364975	1.80771	0.622216	0.325393	0.101427	6.35311	0.183821	1.1939	0.440322	0.255371	0	0.47602	0.157484	3.6668	5.38338	0.468612	0.694488	2.14546	12.6419	5.28238	0.226662	7.0203
1.55537	16.1355	0	0.743689	0	1.15365	1.52063	0.374409	3.30139	0.573466	0.313961	0.0592049	0.719069	0	1.33837	1.09734	0.211805	0.315413	0.73912	2.30605	0.338548	3.59323	0.501495	0.608037	0.204212	1.80904	0.949262	0.174263	0.493279	1.53289	0.705298	0.260883	0.0973335	4.31078	1.13861	1.22129	0.612598	0.235308	0	0.593323	0.155092	2.46764	4.89677	0.333306	0.687086	2.36884	15.8719	5.13784	0.187097	6.83642
0.43176	17.0238	0	0.90032	0	0.195995	1.78893	0.44199	3.36601	0.3264	0.377277	0.0790486	1.00044	0	0.701036	1.22772	0.236036	0.33786	0.577108	2.62891	0.203727	3.60843	0.533713	0.476767	0.231885	2.41722	1.09177	0.128271	0.388724	1.84365	0.655817	0.324781	0.114079	6.42383	0.196025	1.22812	0.44173	0.260994	0	0.491442	0.168367	2.64519	5.48649	0.475756	0.715238	2.11732	12.8795	5.33035	0.240655	7.24974
0.63043	17.5427	0	0.775317	0	0.229011	1.63504	0.402403	3.45071	0.617735	0.336833	0.0669033	0.683175	0	1.49659	1.20337	0.220828	0.362525	0.806056	2.47626	0.343713	3.99964	0.555192	0.65845	0.237458	1.91201	0.980285	0.188551	0.507193	1.69916	0.792999	0.275434	0.0942975	4.42048	0.165273	1.27245	0.667687	0.241863	0	0.647833	0.163509	1.98224	5.28608	0.334132	0.728052	2.60133	17.3387	5.6629	0.217244	3.14734
0.47587	17.6899	0	0.838668	0	0.191343	1.71609	0.403549	3.42055	0.571673	0.355236	0.0729747	0.811593	0	1.20142	1.20784	0.221871	0.359348	0.740092	2.51099	0.29238	3.9285	0.522638	0.404285	0.213718	1.95297	1.0983	0.122742	0.399788	1.74679	0.63374	0.274007	0.101671	5.31333	0.168331	1.22915	0.434172	0.257167	0	0.4187	0.15514	2.17943	5.36636	0.335674	0.732334	2.0516	14.3349	5.39218	0.235618	6.87019
0.454469	16.5408	0	0.815645	0	0.200282	1.62932	0.380056	3.41609	0.522805	0.337353	0.0564646	0.920917	0	0.882037	1.09489	0.242226	0.342018	0.424903	2.15752	0.291018	3.55882	0.539258	0.363487	0.249664	2.513	0.972992	0.122365	0.422438	1.66374	0.708396	0.276081	0.119907	7.61548	0.185467	1.15455	0.349066	0.236591	0	0.546873	0.159172	1.2797	4.96636	0.298982	0.702814	2.15438	15.4816	5.29106	0.209165	7.27083
0.550825	16.9542	0	0.911797	0	0.214338	1.75288	0.437188	3.42546	0.421662	0.397475	0.0835824	0.853132	0	0.892895	1.15902	0.240575	0.343641	0.399742	2.6466	0.321789	3.71267	0.502639	1.50775	0.237046	2.11748	0.996375	0.138179	0.418154	1.80203	0.655099	0.315713	0.110354	7.21588	0.188494	1.21216	0.305627	0.266996	0	0.664422	0.152495	1.79955	5.41863	0.498873	0.706358	2.28064	12.3027	5.34255	0.192905	7.0176
0.411499	16.8918	0	0.724353	0	0.190502	1.71907	0.396289	3.46044	0.491554	0.353359	0.0618236	1.01955	0	0.950423	3.21166	0.231764	0.33679	0.453646	2.61788	0.313544	3.81244	0.521733	0.700387	0.246824	2.1157	0.959879	0.173362	0.438277	1.72441	0.623021	0.310752	0.0996747	6.24846	0.196148	1.19688	0.473469	0.236456	0	0.606891	0.158282	2.42456	5.01199	0.36852	0.725497	2.2669	12.0702	5.27925	0.241762	7.10607
0.467214	17.3231	0	0.895855	0	0.217689	1.60073	0.423087	3.33551	0.402861	0.319527	0.0760074	0.927802	0	1.42125	1.22969	0.214547	0.338382	0.728715	2.4341	0.319093	3.72401	0.537406	0.452366	0.210493	2.12031	1.03132	0.168686	0.254982	1.6884	0.62236	0.304603	0.0972271	6.40842	0.174907	1.24977	0.481898	0.235983	0	0.441922	0.160477	1.91702	5.28001	0.444484	0.712131	2.47236	13.62	5.32157	0.24999	7.06586
0.543254	17.0813	0	0.803125	0	0.191275	1.85042	0.441099	3.51767	0.396308	0.391671	0.0674762	1.12737	0	1.11852	1.2474	0.210849	0.333104	0.536413	2.42702	0.291639	3.81494	0.554179	0.503759	0.239238	2.36391	0.940315	0.153648	0.384238	1.48449	0.611144	0.321141	0.110586	4.84935	0.153131	1.26972	0.648016	0.259876	0	0.501892	0.158317	1.64657	5.2533	0.409335	0.725052	2.30939	15.3714	5.44801	0.257077	6.79423
0.383727	11.5906	0	1.25613	0	0.109444	0.941676	1.40979	2.45863	0.38482	0.294953	0.198888	3.31718	0	0.45594	1.0208	0.391302	0.223806	0.435439	2.84387	1.19419	3.88902	1.29147	0.67962	0.166795	1.27901	1.26279	0.663145	0.434518	3.99072	0.448704	0.433973	0.463897	10.4076	0.191148	1.68049	0.566507	1.59633	0	0.503576	0.156856	1.46846	5.69719	0.265002	0.882819	4.69069	9.09503	2.93579	0.210217	5.04091
0.359438	11.4738	0	1.12899	0	0.10811	0.943155	0.152464	2.37538	0.364959	0.319928	0.192884	3.39676	0	0.488297	0.995915	0.393315	0.226562	0.430536	2.68185	0.237974	3.91861	1.24955	0.732387	0.15416	1.21669	3.26905	0.639567	0.540015	4.05653	0.448353	0.405014	0.448049	10.2338	0.176438	1.56275	0.621988	1.57092	0	0.513337	0.161248	1.51934	5.90999	0.243287	0.91111	4.81794	9.28613	3.04144	0.215067	5.11709
0.246171	11.85	0	1.25308	0	0.0970937	0.940891	0.142145	2.85668	0.245055	0.331999	0.22474	3.99326	0	0.249559	1.06891	0.383268	0.219855	0.374341	2.9213	0.2378	4.56451	1.43522	0.695949	0.182452	1.67658	1.24944	0.768582	0.484168	4.2814	0.448611	0.452526	0.48082	11.1362	0.201119	1.65928	0.480702	2.05283	0	0.462822	0.180016	1.15438	6.15415	0.259886	0.988698	5.16475	4.98908	3.41362	0.205001	5.46629
0.247121	11.8391	0	1.23965	0	0.0984366	0.928262	0.14799	2.77526	0.227667	0.328582	0.22027	3.96354	0	0.241763	1.07935	0.389288	0.22679	0.371221	2.8782	0.23507	4.22132	1.44106	0.70361	0.173658	1.66073	1.31209	0.78123	0.547031	4.29926	0.435708	0.44755	0.480625	11.0429	0.196226	1.6086	0.46408	2.00327	0	0.460338	0.182105	1.6722	6.18342	0.258282	0.995193	5.13644	5.04828	3.39983	0.211983	5.63634
0.311556	14.9136	0	0.970264	0	0.115036	1.33041	0.164458	3.48487	0.241403	0.32309	0.115762	2.01617	0	0.289599	1.08965	0.318399	2.21433	0.447264	2.50838	0.150307	3.60689	0.615976	0.541547	0.147983	1.54781	1.44498	0.814821	0.449253	3.05564	0.504162	0.320646	0.244136	8.20478	0.183667	1.22829	0.391871	2.14368	0	0.458293	0.167595	1.82103	5.75938	0.428732	0.780937	3.6199	8.45034	3.84612	0.188786	6.98778
0.241045	14.1208	0	1.13596	0	0.112026	0.992339	0.161048	3.53255	0.240414	0.334011	0.138543	2.99821	0	0.215309	1.16203	0.416052	0.238833	0.465019	2.94277	0.302128	4.54916	0.459547	0.511274	0.169164	1.63308	1.29464	0.796057	0.460772	2.8161	0.460744	0.41289	0.477136	8.29569	0.196556	1.31674	0.472988	1.77315	0	0.513758	0.169016	1.76502	5.93527	0.21771	1.02059	3.9565	4.20085	2.63286	0.214474	6.82605
0.395609	14.1903	0	0.853897	0	0.107828	0.741484	0.132953	2.36123	0.271543	1.31805	0.12507	3.71205	0	0.441173	1.09153	0.350665	0.256242	0.39672	2.391	0.206072	4.11834	0.815069	0.720883	0.173663	1.29486	1.30155	0.863438	0.464651	3.27954	0.463239	0.412595	0.4381	9.80069	0.196211	1.53432	0.555464	2.00368	0	0.517207	0.172165	1.69873	6.11035	0.179805	0.893636	4.5356	7.82564	3.56075	0.199905	5.31815
0.470128	11.2539	0	1.23567	0	0.121893	1.20929	0.170986	1.84111	0.250887	0.359424	0.169178	3.79442	0	0.118606	1.16004	0.363829	0.27118	0.498097	2.90738	0.232166	4.90997	1.28984	0.609811	0.184633	1.31783	1.33753	0.83318	0.56518	3.90532	0.512053	0.349871	0.482891	7.95339	0.217686	1.61831	0.361374	1.28145	0	0.46894	0.192966	1.95324	9.88558	0.257992	0.887016	4.91123	5.58906	3.37041	0.206017	6.0752
0.299265	11.0515	0	1.3057	0	0.10529	0.998613	0.172289	2.53372	0.215426	0.330938	0.162246	2.80069	0	0.205926	1.08438	0.398861	0.254566	0.419804	2.78522	0.281214	3.68526	1.89487	0.632973	0.182298	1.13771	1.26436	0.856183	0.493346	5.1786	0.472765	0.39424	0.363657	9.85334	0.199829	1.37064	0.366399	2.01338	0	0.515191	0.169675	1.92539	5.92176	0.284719	0.960786	4.90435	8.2658	4.05153	0.190432	5.93802
0.325322	16.5579	0	1.18406	0	0.105186	1.22643	0.172848	2.30409	0.258655	0.325088	0.193452	1.65909	0	0.515227	1.00868	0.385233	0.233774	0.426151	2.66687	0.201555	3.66833	1.27821	0.650232	0.168274	1.50659	1.33414	0.719071	0.463905	4.4418	0.439675	0.280598	0.597329	9.3275	0.188291	1.41542	0.524698	1.56911	0	0.450595	0.165164	1.24541	6.08644	0.375627	0.787986	4.38212	6.84165	3.38782	0.217935	6.55132
0.393773	11.266	0	1.09826	0	0.0941947	1.27214	0.157987	2.26263	0.189561	0.302999	0.175585	3.94046	0	0.305922	0.987159	0.365674	0.228524	0.368286	2.55601	0.247768	3.70111	1.1541	0.748636	0.155162	1.76419	1.21424	0.704306	0.481674	8.4647	0.489638	0.310776	0.0583127	9.05746	0.184681	1.7021	0.488997	1.56883	0	0.454069	0.16128	1.35056	5.65359	0.234737	0.911773	4.21436	7.28025	3.26601	0.20508	6.32071
0.354616	12.6218	0	1.15852	0	0.109452	1.12551	0.135758	2.84383	0.326904	0.326293	0.239575	3.96762	0	0.216521	1.04431	0.387473	0.229294	0.401951	2.7519	0.25292	4.1302	1.18784	0.67432	0.179858	1.62494	1.30669	0.794429	0.480423	5.0777	0.450826	0.438201	0.524414	9.26656	0.212442	1.43089	0.48927	1.97401	0	0.467805	0.184433	1.58354	5.99944	0.425051	0.810373	4.31152	4.70786	4.09986	0.198592	6.50557
0	22.556	0.817573	0	0.609664	1.13186	0.627777	0	0.996776	0	0.680026	0.0884482	0.231819	0.109814	1.44566	0.175221	1.05593	0.753362	0.631262	0	0.311189	8.1821	0.147919	0.825424	0.0661722	0.275155	0	0.221986	0.597928	1.56556	1.42078	0.798012	0.15053	0.360606	0.0395668	1.1977	0.755222	0.149557	1.04633	0.0402188	0.0837691	0.423572	1.00103	0.273135	0.223658	3.76565	28.7003	3.92399	0	3.51028
0	22.0658	0.892595	0	0.616086	1.19867	0.602628	0	1.02184	0	0.727545	0.09455	0.240466	0.133356	1.52998	0.177792	1.10214	0.788577	0.644978	0	0.353816	7.78243	0.145347	0.776611	0.0631252	0.304233	0	0.21779	0.575026	1.42082	1.50093	0.905828	0.151225	0.33942	0.73345	1.20301	0.767567	0.155131	1.10347	0.0411741	0.0648847	0.565159	0.935938	0.236883	0.213469	3.63479	28.9742	3.77555	0	2.94352
0	23.0555	0.950124	0	0.618509	1.21822	0.6972	0	1.0951	0	0.73909	0.10202	0.279638	0.12052	1.56435	0.208073	1.12789	0.785573	0.769212	0	0.383679	8.1439	0.154798	0.788438	0.0705312	0.303914	0	0.204973	0.61149	1.29899	1.56195	0.944394	0.122093	0.351223	0.0433958	1.25454	0.714652	0.156372	1.16007	0.044374	0.0688451	0.387586	0.963613	0.215035	0.202404	3.59694	27.2536	3.75469	0	4.0458
0	22.5001	0.939744	0	0.588051	1.20605	0.671106	0	1.0756	0	0.724446	0.107894	1.2378	0.124301	1.56787	0.196021	1.10045	0.761576	0.810837	0	0.39129	7.87267	0.149217	0.797898	0.069027	0.306117	0	0.193495	0.630427	1.28504	1.56534	0.935862	0.118589	0.375089	0.0399587	1.22691	0.712228	0.155322	1.11451	0.0422647	0.0643765	0.435892	0.942336	0.216566	0.186488	3.52421	27.1739	3.72215	0	4.40585
0	21.3191	2.86688	0	0.56128	1.0879	0.637994	0	1.03783	0	0.679007	0.0850289	0.192778	0.118438	1.66727	0.171493	1.03789	0.717523	0.783227	0	0.473343	7.68131	0.144808	0.764131	0.0782605	0.239324	0	0.195418	0.686617	1.35176	1.54195	0.892388	0.111193	0.349435	0.0418381	1.15947	0.749168	0.169544	0.981256	0.0455305	0.0585642	0.357855	0.921673	0.181113	0.214993	3.77797	28.8395	3.58824	0	3.8559
0	22.2741	1.09891	0	0.542649	1.15851	0.624016	0	1.01003	0	0.69527	0.0907029	0.212303	0.106242	1.62362	0.184865	1.0494	0.745147	0.84393	0	0.4131	7.31943	0.155587	0.809562	0.067472	0.264746	0	0.196533	0.691394	1.1572	1.64647	0.924416	0.120772	0.358163	0.0369535	1.16341	0.700975	0.160255	1.18629	0.0387275	0.0675199	0.713666	0.883561	0.198917	1.23152	3.78003	28.0838	3.53282	0	3.90166
0	22.1663	0.933989	0	0.63996	1.2077	0.656185	0	1.05	0	0.758549	0.0923132	0.219814	0.113453	1.72956	0.207001	1.08808	0.820861	0.738864	0	0.38466	8.44292	0.150072	0.810082	0.0688084	0.284198	0	0.215186	0.662713	1.31394	1.57146	0.907781	0.121986	0.368162	0.0357087	1.19842	0.73861	0.167255	1.16373	0.0417671	0.067147	0.534577	0.990611	0.243279	0.22711	3.76872	27.8097	3.81441	0	3.22823
0	22.6064	0.984654	0	0.605955	1.14029	0.668501	0	1.05797	0	0.705969	0.105504	0.281093	0.147692	1.49103	0.191638	1.06743	0.753468	0.762108	0	0.38705	7.99203	0.152865	0.814764	0.0656202	0.325189	0	0.214997	0.594278	1.60552	1.56527	0.890638	0.139565	0.348545	0.0425201	1.19095	0.693511	0.145037	1.14923	0.0426801	0.0744424	0.575664	0.946979	0.271193	0.217765	3.67918	26.9673	3.92925	0	4.2471
0	22.1609	1.11312	0	0.617014	1.25522	0.690969	0	1.11294	0	0.711112	0.0890351	0.276082	0.134727	1.56694	0.189003	1.04453	0.804771	0.752094	0	0.341656	7.99143	0.146355	0.814272	0.0644482	0.265357	0	0.206042	0.652434	1.27016	1.61638	0.920058	0.128083	0.33536	0.0414223	1.23926	0.77454	0.159367	1.05872	0.0431459	0.0656542	0.513195	0.955398	0.298579	0.238225	3.79543	28.5422	3.6843	0	3.53621
0	22.7518	0.912046	0	0.588175	1.11955	0.610122	0	0.997101	0	0.70675	0.111683	0.226688	0.116602	1.44237	0.164726	1.06976	0.721939	0.805751	0	0.303936	7.78282	0.141643	0.780097	0.0672691	0.303182	0	0.194071	0.572356	1.2521	1.57587	0.832581	0.1517	0.346662	0.0354081	1.09162	0.731199	0.158835	1.12566	0.0408786	0.0673033	0.69395	0.933522	0.16684	0.184739	3.63507	28.2996	3.68086	0	4.46623
0	20.8337	0.731331	0	0.577131	1.18273	0.630272	0	1.08931	0	0.738545	0.0977986	0.180717	0.104972	1.52984	0.166713	1.07501	0.740277	0.739868	0	0.331368	7.45749	0.149743	0.782535	0.0721389	0.288652	0	0.187943	0.578086	1.33453	1.48154	0.965143	0.128887	0.362514	0.0375164	1.12713	0.701659	0.149843	3.09344	0.0423901	0.0545674	0.574373	0.925563	0.215179	0.212571	3.69024	28.7067	3.49832	0	4.4501
0	22.5598	1.02972	0	0.626275	1.26309	0.672873	0	1.08595	0	0.731159	0.098586	0.216137	0.134232	1.5112	0.203504	1.12787	0.804647	0.691277	0	0.363444	7.94551	0.15135	0.803051	0.0661827	0.290563	0	0.206356	0.661014	1.49367	1.50657	0.962079	0.115934	0.361975	0.043572	1.23562	0.72402	0.171656	1.03307	0.0444882	0.0666286	0.336397	0.934876	0.221065	0.224768	3.81252	27.1986	3.72764	0	4.40245
0	21.3877	0.865663	0	0.435029	1.04603	0.712621	0	2.47961	0	0.656351	0.138349	0.253678	0.197067	1.26431	0.206184	0.794452	0.749647	0.670932	0	0.345258	5.27557	0.190721	0.589024	0.281748	0.479386	0	0.16123	0.604158	1.07513	1.41628	0.904612	0.097721	1.24358	0.0501864	1.13627	0.740152	0.167129	1.06475	0.197968	0.12699	0.626834	3.86218	0.170248	0.221774	3.18771	27.1398	5.32312	0	4.06631
0	21.0217	0.807226	0	0.45295	1.0421	0.690866	0	2.31354	0	0.671531	0.133725	0.249195	0.210863	1.26288	0.194	0.762192	0.74965	0.646974	0	0.334434	5.08118	0.173846	2.51558	0.259822	0.441575	0	0.160297	0.595959	1.12949	1.38041	0.905458	0.102741	1.12774	0.0479809	1.08677	0.720612	0.167855	0.988936	0.180738	0.116145	0.688526	3.65583	0.147837	0.201208	3.05675	26.8339	5.33272	0	4.03866
0	20.3914	0.951855	0	0.958869	2.72849	0.457911	0	2.09978	0	0.459758	0.121342	0.283256	0.221452	1.38394	0.336513	0.681028	0.582398	0.83946	0	0.344771	5.61691	0.243918	0.62483	0.391471	0.655078	0	0.134512	0.554443	1.40401	1.38483	0.888094	0.105222	1.39397	0.126376	1.36138	0.762298	0.167484	1.15289	0.196699	0.18676	0.66814	4.11727	0.431287	0.183711	3.06816	23.9134	5.24129	0	3.89256
0	21.404	0.882922	0	0.451141	1.09522	0.710659	0	2.63782	0	0.687947	0.152415	0.279444	0.197454	1.34914	0.177799	0.80373	0.788315	0.68888	0	0.296732	5.5238	0.172731	0.584729	0.23165	0.558881	0	0.162878	0.5557	1.47497	1.49279	0.917489	0.116445	0.885616	0.0612754	1.14731	0.779754	0.175277	1.1734	0.126966	0.121564	0.484594	3.74929	0.214883	1.18306	3.05366	25.2579	5.7479	0	3.77424
0	21.468	0.95071	0	0.641895	1.06397	0.677487	0	2.22084	0	0.685198	0.146319	0.277169	0.218038	1.3343	0.314097	0.796062	0.942115	0.892717	0	0.342733	5.52536	0.296707	0.654406	0.181703	0.716355	0	0.150181	0.601209	1.10197	1.45882	0.95703	0.115655	1.30887	0.056357	1.19858	0.819794	0.177274	1.16087	0.121793	0.150941	0.721719	3.91802	0.412252	0.20616	3.08958	24.8185	5.43063	0	4.19408
0	21.6223	0.928261	0	0.889399	1.09975	0.517425	0	2.05422	0	0.603183	0.144253	0.278125	0.215333	1.48381	0.270165	0.701839	0.602683	0.646246	0	0.320666	5.50494	0.168142	0.608583	0.15808	0.444989	0	0.120984	0.603463	1.27189	1.41493	0.940032	0.112466	1.14789	0.0446824	1.07483	0.869967	0.164143	1.07252	0.212021	0.10014	0.642732	3.9239	0.223612	0.191217	3.29597	26.0571	5.4707	0	4.1898
0	21.2782	0.889611	0	0.301054	0.843418	0.726923	0	2.23324	0	0.627443	0.143304	0.278924	0.20402	1.35867	0.18449	0.741368	0.558795	0.674762	0	0.305021	5.26902	0.235308	0.571406	0.192982	0.440752	0	0.135256	0.591288	1.64465	1.37416	0.956084	0.105174	0.693413	0.0953266	1.18057	0.791607	0.171844	1.12333	0.090247	0.122159	0.948908	3.77665	0.40371	0.234996	3.19325	26.2765	5.74497	0	3.84694
0	21.2405	0.853721	0	0.488931	1.19019	0.515182	0	2.85423	0	0.728511	0.153965	0.252762	0.212028	1.36527	0.132993	0.786967	0.59627	0.740479	0	0.344321	5.6283	0.201572	0.59403	0.381311	0.645518	0	0.16031	0.542929	1.36211	1.43964	0.903823	0.106539	1.24903	0.0744367	1.12002	0.781418	0.173114	1.10985	0.177996	0.115938	0.775158	3.86721	0.195402	0.204277	3.21106	24.7928	5.86169	0	3.88531
0	11.8604	0.969241	0	1.03253	1.07072	0.587976	0	2.58613	0	3.00729	0.176619	0.336319	0.203203	1.39264	0.325703	0.712811	0.931643	0.916903	0	0.293368	5.65073	0.23156	0.618174	0.207742	0.50463	0	0.155392	0.606415	1.73799	1.55484	0.98204	0.111817	1.30288	0.0100174	1.35174	0.82872	0.181194	1.05918	0.228517	0.154203	0.754385	4.00844	0.428084	0.233373	3.38498	28.8614	5.85521	0	4.35405
0	22.6067	1.10914	0	0.808232	1.23656	0.661367	0	2.19812	0	0.593144	0.134459	0.284537	0.195478	1.4301	0.335921	0.882224	0.770892	0.822767	0	0.285324	5.41639	0.242884	0.663304	0.241296	0.486405	0	0.126324	0.548641	1.63405	1.58364	0.942299	0.110722	1.35041	0.0553914	1.10498	0.803962	0.172102	1.09423	0.112723	0.182035	0.652114	3.9127	0.589969	0.226479	3.30328	24.8325	5.55207	0	2.04149
0	20.5863	0.910396	0	0.327002	0.888602	0.606726	0	2.41194	0	0.448874	0.133852	0.2585	0.210232	1.28322	0.234599	0.772149	0.643143	0.734676	0	0.325521	5.6343	0.130269	0.605802	0.283916	0.578701	0	0.143647	0.557063	1.4769	1.4661	0.88386	0.112834	1.29692	0.162149	1.34791	0.796547	0.167877	1.09273	0.137109	0.138376	0.685475	3.24166	0.372443	0.198936	3.05319	27.7454	5.52051	0	3.72073
0	21.573	0.962161	0	0.957461	1.06615	0.675126	0	2.35073	0	0.641434	0.132929	0.290025	1.21744	1.3503	0.149937	0.783408	0.607334	0.836585	0	0.36084	5.18836	0.196436	0.560197	0.213637	0.674528	0	0.162372	0.585188	0.985376	1.452	0.911018	0.105157	1.25492	0.121407	1.18211	0.740664	0.164394	1.00902	0.133037	0.199258	0.595961	4.30257	0.199473	0.211428	3.30281	24.7105	5.43807	0	4.05861
0	15.3293	0.707533	0	0.260871	0.245538	0.363877	0	5.37174	0	0.211013	0.189198	1.46922	0.505579	0.304614	0.320207	0.267739	0.275585	0.345957	0	0.189974	7.35456	0.834147	0.415949	0.305552	2.50072	0	0.152388	0.317996	2.93147	0.621715	1.02933	0.117672	12.4857	0.295533	0.989531	0.606854	1.20634	0.64971	0.337472	0.436243	0.218765	7.27339	0.365501	0.156278	5.25643	12.3473	5.12769	0	2.72556
0	14.4794	0.734395	0	0.243988	0.232985	0.366261	0	4.98044	0	0.20632	0.175286	1.3259	0.615004	0.322586	0.297762	4.01772	0.267127	0.353416	0	0.166932	6.76251	0.80658	0.389023	0.278369	4.21495	0	0.146419	0.308477	2.85093	0.589102	0.945792	0.108847	11.6569	0.298669	0.914353	0.595726	1.07825	0.601388	0.327685	0.417755	0.260792	6.77773	0.337087	0.158598	4.82923	11.8184	4.74793	0	2.63689
0	15.6125	0.605829	0	0.259083	0.255182	0.358757	0	5.2634	0	0.238965	0.182657	1.32624	0.581072	0.297732	0.30839	0.184266	0.298821	0.27464	0	0.171616	7.58441	0.779127	0.388346	0.294105	2.3215	0	0.150268	0.272689	3.33855	0.55849	1.01801	0.113652	12.169	0.267489	0.860441	0.57402	1.03515	0.524604	0.369882	1.45207	0.157941	7.19658	0.275381	0.176246	5.04915	12.5003	5.14666	0	2.80576
0	15.6579	0.672408	0	0.259304	0.241054	0.338946	0	5.30541	0	0.233532	0.19906	1.42145	0.641746	0.302463	0.31341	0.222884	0.292274	0.298224	0	0.179532	7.32146	0.878592	0.409531	0.302758	2.48753	0	0.152238	0.282535	3.27502	0.602004	1.05952	0.115843	12.2308	0.308151	0.899448	0.605645	1.11353	0.567986	0.388619	0.453127	0.247494	7.18557	0.314309	0.174354	5.16945	12.3754	5.09131	0	2.73429
0	15.3306	0.652489	0	0.258688	0.2432	0.331515	0	5.32768	0	0.208567	0.196395	1.4453	0.614705	0.276831	0.309003	0.249885	0.28114	0.292617	0	0.160918	7.34064	0.80484	0.408897	0.289002	2.47348	0	0.14775	0.262919	3.58547	0.582605	1.02423	0.112307	12.145	0.297999	0.9381	0.562962	1.04295	0.551758	0.396908	0.472418	0.155682	7.18296	0.329064	0.150921	5.02555	12.372	4.99551	0	2.63877
0	15.5095	0.645051	0	0.259374	0.240308	0.368887	0	5.26282	0	0.228678	0.183837	1.33631	0.606965	0.267742	0.316097	0.243466	0.262338	0.287497	0	0.173045	7.1485	0.760612	0.409736	0.301435	2.43871	0	0.150717	0.295441	2.87711	0.618594	3.02335	0.116854	12.0597	0.313909	0.954593	0.59042	1.04754	0.587666	0.325625	0.444763	0.186904	7.06873	0.327865	0.171412	5.098	12.3306	4.9992	0	2.65865
0	15.4547	0.759758	0	0.26063	0.248156	0.34885	0	5.34264	0	0.186793	0.190579	1.43904	0.604479	0.316654	0.31572	0.277241	0.292464	0.337814	0	0.179152	7.3583	0.846003	0.412251	0.29871	2.49912	0	0.155141	0.282464	2.97761	0.601399	1.01972	0.116662	12.4073	0.297568	0.90505	0.666208	1.1065	0.582143	0.375773	0.450596	0.26481	7.21967	0.328357	0.16085	5.21605	12.5793	5.02932	0	2.73853
0	15.3995	0.683029	0	0.254237	1.23861	0.354591	0	5.34291	0	0.23693	0.195891	1.32528	0.683316	0.326064	0.312216	0.248399	0.30884	0.331703	0	0.177336	7.12553	0.779459	0.416425	0.30123	2.44107	0	0.1508	0.301128	3.15914	0.570998	1.02513	0.113657	12.3184	0.308071	0.965378	0.594513	1.2154	0.573467	0.371517	0.440868	0.201038	7.20698	0.330475	0.163111	5.06338	12.2589	5.13947	0	2.69497
0	15.5429	0.660152	0	0.262805	0.237443	0.36488	0	5.36796	0	0.216048	0.196533	1.41009	0.658352	0.284777	0.315974	0.220456	0.28619	0.358338	0	0.17333	7.15941	0.83201	0.388278	0.294689	2.48207	0	0.153406	0.249753	3.11566	0.565757	1.03839	0.115283	12.4365	0.325968	0.922891	0.619586	1.11897	0.510278	0.377871	0.458056	0.239863	7.23581	0.342717	0.167081	5.22186	12.4647	5.17767	0	2.72596
0	15.6714	0.714707	0	0.258775	0.229348	0.356225	0	5.28195	0	0.230761	0.195706	1.36724	0.581827	0.305973	0.311612	0.201454	0.295336	0.278914	0	0.16646	7.53818	0.884625	0.395112	0.295239	2.44351	0	0.15331	0.320916	3.45431	0.628024	0.995629	0.114118	12.0744	0.304452	0.932913	0.613531	1.16236	0.578046	0.441184	0.437241	0.195145	7.21877	0.293661	0.167571	5.15589	12.3421	5.07556	0	2.81483
0	14.9354	0.69613	0	0.251983	0.226411	0.357963	0	5.16186	0	0.221446	0.18425	1.4217	0.542197	0.29666	0.30406	2.14146	0.277669	0.180538	0	0.174955	7.19575	0.809602	0.395296	0.291733	2.49023	0	0.148846	0.322389	3.2225	0.582396	0.999074	0.114043	11.9107	1.23968	0.914599	0.592777	1.0077	0.604613	0.3602	0.446816	0.230574	7.02844	0.346403	0.172388	5.04437	12.2107	4.92391	0	2.604
0	15.5546	0.774219	0	0.257923	0.246054	0.366402	0	5.27471	0	0.269439	0.200301	1.40506	0.674738	0.268066	0.320975	0.234451	0.289273	0.282851	0	0.18636	7.49079	0.7887	0.409545	0.301674	2.44815	0	0.152177	0.307048	3.05257	0.574918	1.0263	0.11821	12.3085	0.281246	0.880967	0.63179	1.02936	0.615535	0.392001	0.458207	0.169785	7.24884	0.305997	0.17063	5.14899	12.519	5.1646	0	2.71985
0	16.7984	1.00786	0	0.949247	0.48099	0.393966	0	1.16011	0	0.422732	0.291417	1.36802	0.481638	0.261164	0.387496	0.545178	0.412545	0.427096	0	0.15227	8.53675	2.22898	0.66668	0.231126	0.807382	0	0.125982	0.427827	2.55296	0.773891	1.58795	0.158276	10.2498	0.224273	1.74315	0.730766	0.407697	0.972816	0.489975	0.311259	0.192748	7.12824	0.337392	0.245162	7.67509	12.9294	3.82259	0	2.68623
0	16.7635	1.20962	0	0.958722	0.500078	0.400185	0	1.1055	0	0.425208	0.288385	1.34588	0.420709	0.273076	0.3928	0.533839	0.423187	0.45933	0	0.146551	8.50694	2.242	0.664082	0.231286	0.800905	0	0.125896	0.442711	2.62815	0.792351	1.57219	0.165184	10.187	0.210355	1.69202	0.732313	0.408896	1.07928	0.476493	0.30289	0.195203	7.10794	0.329651	0.226862	7.59886	12.8477	3.81263	0	2.78843
0	13.7786	1.14908	0	0.940921	0.3072	0.352874	0	0.811771	0	0.372026	0.542318	2.19399	0.664398	0.168686	0.354242	0.425043	0.232967	0.318888	0	0.178164	7.76824	4.9069	1.80502	0.226839	0.88052	0	0.20799	0.740657	4.19958	0.585	1.43825	0.379161	10.1088	0.307334	2.29314	0.95591	0.625471	0.877726	0.417391	0.387898	0.142989	7.28542	0.348697	0.432519	8.13525	10.786	2.63382	0	1.78765
0	10.0803	1.17939	0	0.947723	0.390468	0.376352	0	0.997659	0	0.404645	0.449703	1.83885	1.65787	0.208759	0.360844	0.414297	0.319695	0.334172	0	0.188168	8.52042	4.177	1.49702	0.232174	0.820844	0	0.187549	0.627641	3.92426	0.647875	1.64171	0.277367	10.3475	0.284444	2.06491	0.948148	0.542698	0.843145	0.470404	0.377617	0.161559	7.61311	0.339553	0.403145	8.25816	12.2736	3.42452	0	2.26074
0	14.4197	1.06523	0	0.941919	0.375697	0.370722	0	0.972651	0	0.39573	0.442878	1.82329	0.555409	0.200348	0.365227	0.404858	0.301141	0.328997	0	0.187012	8.13203	4.0976	1.47907	0.222135	0.865064	0	0.163291	0.564475	3.76928	0.606008	1.56103	0.275374	10.0271	0.280202	1.98511	0.931515	0.52515	0.859011	0.423997	0.376712	0.181767	7.27975	0.330447	0.405748	8.01279	11.6878	3.16372	0	2.16719
0	15.3818	1.11732	0	0.932479	0.286523	0.373081	0	1.03285	0	0.347324	0.371432	1.87117	0.491018	0.238225	0.286788	0.406275	0.445766	0.336803	0	0.145407	8.35168	3.73152	0.881378	0.225937	0.791586	0	0.219581	0.518206	3.36151	0.605215	1.46197	0.439396	10.3024	0.239982	2.56679	0.758813	0.507501	0.966275	0.429329	0.319664	0.171962	7.19827	0.330384	0.417283	7.4985	11.1427	3.69789	0	2.23497
0	15.947	1.22974	0	0.938062	0.355273	0.390259	0	0.972283	0	0.418174	0.308988	1.79374	0.595649	0.148274	0.320036	0.481659	0.438493	0.387137	0	0.172851	7.75166	3.08962	2.04157	0.224373	0.774285	0	0.121555	0.382238	3.97835	0.658889	1.38453	0.45702	9.84155	0.338614	1.97449	0.722777	0.485454	0.70953	0.457097	0.400075	0.129055	7.30335	0.322617	0.344881	7.99462	11.4177	3.04401	0	2.51476
0	14.2994	1.16163	0	0.934558	0.467645	0.366768	0	1.00674	0	0.389393	0.528696	1.47458	0.427645	0.186138	0.360993	0.474188	0.44363	0.314979	0	0.200783	8.05659	2.89425	1.44272	0.229366	0.829216	0	0.167042	0.672511	3.9265	0.740251	1.48666	0.338917	9.92424	0.261865	1.95173	1.02972	0.387272	0.730254	0.446727	0.348198	0.183067	7.33004	0.336374	0.302654	7.81102	11.603	3.68228	0	1.68277
0	16.6428	1.19466	0	0.952195	0.297851	0.388062	0	0.979108	0	0.377923	0.321086	2.21314	0.716344	0.182373	0.3844	0.492278	0.315896	0.381851	0	0.192536	8.17591	1.77248	1.43014	0.228823	0.834121	0	0.170692	0.499458	2.70562	0.728643	1.56246	0.169177	10.3942	0.259737	2.19607	0.657874	0.625888	0.891591	0.467156	0.364114	0.233441	7.51427	0.341707	0.261188	7.9414	11.6098	2.55627	0	2.76403
0	15.7266	0.950167	0	0.952714	0.290348	0.404475	0	0.681214	0	0.444672	0.340907	1.24183	0.628189	0.180681	0.3574	0.387006	0.420755	0.347658	0	0.12975	8.27638	3.38843	1.9469	0.229876	0.837134	0	0.133359	0.536729	3.04148	0.741421	1.55617	0.265987	9.99186	0.259469	2.17532	0.819776	0.521242	1.02468	0.513276	0.348632	0.200592	7.40502	0.343068	0.295274	8.2283	11.7087	3.3746	0	1.62303
0	13.9031	1.08638	0	0.92485	0.241005	0.367945	0	0.746297	0	0.338948	0.344355	1.81505	0.557922	0.123833	0.345598	0.405938	0.377298	0.330062	0	0.154095	7.83174	7.54663	1.24075	0.221122	0.808307	0	0.152027	0.625597	3.30373	0.543812	1.48807	0.232761	9.67521	0.209951	2.1157	0.848428	0.483309	1.02786	0.455466	0.314466	0.156473	7.03556	0.328204	0.31053	7.7714	11.5436	3.51241	0	2.33097
0	15.147	0.90059	0	0.885124	0.399149	0.363704	0	0.861154	0	0.360073	0.376868	1.87211	0.608927	0.189169	0.373752	0.485642	0.235552	0.475067	0	0.179763	7.9819	5.09362	1.09039	0.212326	0.804055	0	0.0991289	0.419228	3.04903	0.592172	1.47204	0.337515	9.71162	0.38903	1.45983	0.892314	0.496139	0.862891	0.421745	0.345996	0.158633	6.83258	0.32074	0.206404	7.68928	12.8037	3.10323	0	1.74594
0.919103	22.1246	1.09293	0	2.01353	1.01694	0.674506	0	0.245387	0	0.584781	0.087189	0.159146	0.233302	2.5297	2.33041	0.871155	0.683859	0.514438	0	0.588327	4.50305	0.118441	0.88576	0.180616	0.266013	0	0.225483	0.621866	1.24792	1.27059	0.415143	0.0574534	0.54668	0.0710139	1.10397	0.822188	0.186211	0.832109	0.0660582	0.102361	1.98561	1.01867	0.133097	0.264351	3.18858	29.8116	0	0	6.4785
0.976876	22.2579	1.14919	0	2.06667	1.09499	0.687139	0	0.254154	0	0.614522	0.100402	0.172888	0.169028	2.70632	0.390776	0.889355	0.728725	0.561879	0	0.684307	4.62938	0.11792	0.876343	0.187962	0.31085	0	0.2078	0.711647	1.31023	1.45515	0.439004	0.0549156	0.494265	0.0661096	1.19435	0.867986	0.186878	0.837624	0.0838183	0.10473	0.854682	1.03931	0.135716	0.240446	3.12552	30.9669	0	0	7.03346
0.884863	21.1622	1.36151	0	1.78438	1.04732	0.69804	0	0.371216	0	0.551896	1.12356	0.187342	0.182556	2.25752	0.361785	1.033	0.67098	0.848544	0	0.564233	6.00264	0.119152	0.862447	0.217495	0.33413	0	0.19711	0.720739	1.51738	1.68805	0.438355	0.0690068	0.655275	0.071639	1.55131	0.888375	0.16275	1.06562	0.098126	0.223639	0.793298	2.42087	0.261323	0.228613	2.83847	27.445	0	0	6.76114
1.04643	20.4181	1.28518	0	1.83262	0.967569	0.63932	0	0.267352	0	0.565438	0.110822	0.137151	0.162112	2.69312	0.363943	0.837677	0.648299	0.914582	0	0.720995	4.9141	0.117704	0.87538	0.245603	0.287093	0	0.195248	0.775426	1.35714	1.62788	0.416365	0.0536686	0.529777	0.0641151	1.34001	0.977457	0.230267	0.797453	0.0810755	0.111485	0.574375	1.30483	0.218315	0.262729	3.42643	32.1116	0	0	7.42748
0.912542	22.4756	1.05864	0	1.96471	1.07528	0.663123	0	0.210515	0	0.565704	0.101656	0.159068	0.215656	2.96141	0.393649	0.895779	0.674601	0.862602	0	0.51785	5.00105	0.120057	0.833698	0.244269	0.302278	0	0.19237	0.754501	1.42224	1.6955	0.419146	0.0430588	0.681376	0.0744347	1.37519	0.852413	0.227518	0.662819	0.0924501	0.207737	0.876215	1.71099	0.173391	0.271055	2.92394	29.6433	0	0	6.64606
0.981286	20.3122	1.39588	0	1.96298	1.09739	0.710189	0	0.260526	0	0.591783	0.125032	0.181043	0.201471	2.35159	0.37064	0.926242	0.719231	1.01468	0	0.746648	5.35714	0.128944	0.908169	0.189285	0.318349	0	0.22017	0.680151	1.45103	1.70259	0.455121	0.0613297	0.628474	0.069801	1.49382	0.886586	0.190431	1.13909	0.0751437	0.25635	0.838456	0.921051	0.272568	0.26375	2.62587	30.647	0	0	6.87637
0.982608	22.7064	1.31442	0	1.61461	1.08188	0.742153	0	0.335074	0	0.593538	0.139929	0.181264	0.198806	2.26039	0.375766	0.846565	0.676797	0.936125	0	0.522973	5.38251	0.118589	0.921684	0.205115	0.354672	0	0.23409	0.791759	1.51508	1.33205	0.449866	0.074631	0.548534	0.0694674	1.78635	1.02764	0.146368	0.828452	0.0652051	0.189838	0.627428	0.6551	0.175431	0.237424	3.20747	29.0901	0	0	7.39304
0.884113	20.8891	1.03128	0	1.96542	3.11551	0.720378	0	0.283741	0	0.568382	0.136429	0.14849	0.197132	2.77103	0.375661	0.9503	0.66068	0.639656	0	0.664747	4.36537	0.133071	0.906326	0.171238	0.387692	0	0.195728	0.754065	1.39131	1.87344	0.452543	0.0477491	0.631865	0.0841223	1.35788	0.990967	0.176615	0.991589	0.0931468	0.219472	0.427805	1.12996	0.0956619	0.241014	3.61023	28.9396	0	0	7.27053
0.870075	21.2928	1.17882	0	1.79449	0.987409	0.697894	0	0.182831	0	0.515685	0.104462	0.1311	0.205672	2.1138	0.360397	0.797533	0.743977	0.741969	0	0.628685	4.27996	0.133463	0.898548	0.169349	0.279119	0	0.218455	0.846688	1.4886	1.73066	0.42497	0.0664233	0.507315	0.0724023	1.28436	0.92595	0.156269	0.845273	0.0816901	0.200302	0.80188	1.8662	0.305193	0.245612	3.27762	32.3857	0	0	6.78172
0.941306	22.5179	1.41676	0	1.81747	1.04645	0.668605	0	0.31297	0	0.572321	0.113049	0.172708	0.193007	2.86393	0.384307	0.913943	0.695783	0.760489	0	0.687205	5.68814	0.116749	0.867492	0.219281	0.32846	0	0.194736	0.704265	1.42478	1.5671	0.424013	0.0563505	0.613213	0.0686062	1.20291	0.864505	0.174619	1.0507	0.0919985	0.123296	0.854395	2.68747	0.127932	0.243358	3.44326	28.4647	0	0	6.74755
0.98505	14.5053	1.2755	0	2.07915	0.953762	0.733669	0	0.275107	0	0.618704	0.12865	0.151629	0.237205	2.5428	0.370146	0.914907	0.691476	0.643521	0	0.540239	5.68216	0.12957	0.904923	2.27471	0.331996	0	0.237514	0.694705	1.47684	1.54862	0.457609	0.7779	0.552358	0.0707331	1.2256	0.953499	0.172836	0.878549	0.0839359	0.0788908	0.711056	3.28749	0.253543	0.251512	3.42217	31.4407	0	0	7.52277
0.970104	23.2767	1.37023	0	1.6521	0.975905	0.716963	0	0.254902	0	0.585884	0.134874	0.13446	0.174079	2.5174	0.327406	0.911417	3.4878	0.584458	0	0.543532	4.91087	0.1113	0.859802	0.206291	0.296001	0	0.191242	0.710138	1.54596	1.49291	0.411923	0.0500356	0.52653	0.0575052	1.50688	0.887993	0.256655	0.809088	0.0811062	0.19662	0.75855	1.31674	0.208481	0.198255	3.78456	26.2853	0	0	6.74684
0.824263	21.2	1.44662	0	1.38382	0.747291	0.807039	0	0.760537	0	0.605967	0.327172	0.386333	0.642287	1.12789	0.472186	0.382478	0.673931	0.328931	0	0.376237	5.49663	0.176039	0.48659	0.298546	0.954827	0	0.176305	0.481986	1.41204	0.987277	0.501354	0.0455301	3.93626	0.248407	1.31281	0.811144	0.140395	0.82317	0.349812	0.684354	0.498449	5.08779	0.103851	0.20038	3.14458	23.4198	0	0	7.68292
0.87082	20.01	1.39745	0	1.3916	3.74095	0.742269	0	0.649611	0	0.552711	0.290775	0.166439	0.703071	1.42694	0.41166	0.550193	0.643199	0.463942	0	0.343243	4.80835	0.148132	0.575148	0.254941	0.541197	0	0.200523	0.57108	1.29728	1.16467	0.435089	0.0462607	2.89091	0.188743	1.53977	0.812278	0.140175	0.90832	0.350413	0.466281	0.517925	4.85715	0.210045	0.209714	3.06426	25.6884	0	0	6.66464
0.920442	20.7414	1.39794	0	1.43178	0.881172	0.769855	0	0.646567	0	0.580495	0.290836	0.181555	0.671942	1.49235	0.421793	0.554248	0.668779	0.468699	0	0.348414	4.88127	0.148931	0.584287	0.255893	0.547879	0	0.208374	0.588098	1.35243	1.20542	0.450887	0.0468695	2.90548	0.201382	1.54809	0.833541	0.138107	0.945016	0.339065	0.470409	0.574783	4.9439	0.204556	0.201125	3.15853	26.5235	0	0	6.9332
0.834961	20.1691	1.46098	0	1.58972	0.884997	0.837496	0	0.563822	0	0.570791	0.263727	0.190165	0.649255	1.56166	0.449915	0.585618	0.673508	0.574325	0	0.401075	4.87392	0.186598	0.589558	0.261281	0.543162	0	0.190232	0.660277	1.46286	1.24824	0.474857	0.0467079	2.72595	0.240143	1.7698	0.883359	0.152001	1.07508	0.344871	0.403896	0.569672	4.71156	0.233651	1.20064	2.92788	26.1098	0	0	6.55219
0.8566	20.5896	1.45715	0	1.55444	0.887458	0.834006	0	0.583666	0	0.564314	0.275	0.191586	0.651555	1.58484	0.442667	0.580035	0.66778	0.577043	0	0.405706	4.93507	0.178988	0.578673	0.260092	0.553761	0	0.196008	0.651517	1.43152	1.27392	0.473446	0.0475977	2.78084	0.232983	1.72709	0.882245	0.161789	1.08786	0.349299	0.408531	0.567806	4.73429	0.237099	0.196221	3.0396	26.3357	0	0	6.51921
0.90088	20.1007	1.37614	0	1.32831	0.845677	0.837728	0	0.538029	0	0.559293	0.280948	0.1439	0.703482	1.37352	0.386775	0.599982	0.649211	0.33557	0	0.348724	4.91534	0.170027	0.566343	0.263026	0.727404	0	0.183977	0.586871	1.34528	1.24639	0.437729	0.0446577	3.9279	0.305717	1.56795	0.884349	0.133716	0.290582	0.347536	0.70337	0.51376	4.63382	0.0525877	0.193648	2.94499	25.7946	0	0	6.90108
0.916619	20.6658	1.43018	0	1.58485	0.999797	0.810984	0	0.62379	0	0.583829	0.293774	0.346914	0.649537	1.30738	0.444159	0.404518	0.682998	0.590014	0	0.415487	4.913	0.151517	0.564288	0.284855	1.11132	0	0.190555	0.531986	1.45102	0.931494	0.466501	0.0469045	3.02533	0.207169	1.63669	0.898131	0.16372	0.96323	0.350773	0.274101	0.648681	5.2548	0.136444	0.204253	3.26338	24.7323	0	0	7.37131
0.874424	20.9517	1.48044	0	1.33608	0.882401	0.812807	0	0.620203	0	0.583974	0.289789	0.302926	0.666903	1.17201	0.446499	0.617381	0.675186	0.487952	0	0.364019	5.03843	0.175506	0.523606	0.258556	0.875312	0	0.183871	0.613537	1.34015	1.15387	0.49468	0.0484499	3.38667	0.229651	1.16259	0.860375	0.151431	0.951457	0.369288	0.496582	0.454327	4.71711	0.208808	0.197128	3.13971	25.15	0	0	8.24503
0.838441	20.9105	1.48921	0	1.48594	0.789929	0.730411	0	0.702236	0	0.576507	0.312171	0.143718	0.628568	1.06516	0.45297	0.550191	0.662393	0.65453	0	0.335353	4.9828	0.14476	0.512602	0.279384	0.642972	0	0.211641	0.476502	1.37659	1.55162	0.452191	0.0493441	3.20023	0.221598	1.23678	0.823756	0.161089	1.09492	0.33979	0.274422	0.582579	5.00615	0.200859	0.208043	3.00173	25.9004	0	0	6.55975
0.822797	20.73	1.43585	0	1.41049	0.813358	0.836188	0	0.660353	0	0.565543	0.354418	2.17562	0.637688	1.10178	0.486218	0.529402	0.662557	0.45298	0	0.36398	4.56019	0.169915	0.509842	1.22628	0.372616	0	0.213612	0.562468	1.4469	1.13069	0.475488	0.0467656	2.36495	0.275217	1.3949	0.789746	0.142154	0.877466	0.35793	0.772819	0.581983	4.9071	0.261955	0.204131	3.16314	24.0554	0	0	7.59926
0.89644	21.3272	1.4627	0	1.34717	0.896448	0.841599	0	0.62448	0	0.611397	0.273851	0.249151	0.729233	1.10419	0.454996	0.382482	0.692198	0.586635	0	0.396699	4.68362	0.173232	0.57775	0.269914	0.857855	0	0.199106	0.450466	1.43721	1.31033	0.486841	0.0477352	3.41377	0.213504	1.36736	0.88713	0.148799	1.03799	0.34829	0.674937	0.634856	5.31616	0.198344	0.200149	3.22714	24.1154	0	0	6.99084
0.839479	20.8542	1.41246	0	1.46228	0.824855	0.776947	0	1.78918	0	0.582214	0.348923	0.172012	0.671847	1.21688	0.455556	0.614816	0.692416	0.507175	0	0.33256	4.98133	0.167941	0.587057	0.280276	0.334586	0	0.209106	0.590184	1.38657	1.11417	0.506971	0.0483847	2.43041	0.256699	1.61139	0.83422	0.161341	0.952484	0.343966	0.407983	0.641192	4.53259	0.198759	0.194973	3.11359	26.1336	0	0	6.79908
0.962833	17.6515	1.6745	0	0.705311	0.454756	0.608946	0	1.85034	0	0.431262	0.296947	0.29829	0.794653	1.2384	0.373949	0.41979	0.460014	0.386735	0	0.381191	4.29216	0.309281	0.618684	0.435194	0.736682	0	0.377945	0.588055	2.27197	0.941375	0.551621	0.0483691	6.75212	0.310043	1.87904	0.982448	0.349897	0.719538	0.59421	0.6754	0.296424	7.61129	0.221121	0.199149	4.31781	24.1186	0	0	3.0477
1.29016	17.5506	1.61626	0	0.788276	0.490483	0.629869	0	1.47529	0	0.435119	0.280993	0.181686	0.917236	1.39134	0.379874	0.387439	0.499137	0.404794	0	0.291421	3.82074	0.235367	0.537532	0.504579	0.633777	0	0.249551	1.63505	1.64388	0.936804	0.473292	0.035088	5.2819	0.274059	1.51989	0.917219	0.226253	0.705221	0.663828	0.619162	0.373508	6.06901	0.233309	0.231804	4.44187	26.0188	0	0	6.00552
1.28633	17.548	1.58954	0	0.78688	0.483118	0.646665	0	1.47785	0	0.438006	0.296563	0.201415	0.926192	1.39929	0.378181	0.396367	0.503017	0.426894	0	0.272082	3.84778	0.231866	0.538482	0.504931	0.632556	0	0.252174	0.646149	1.70348	0.935038	0.483854	0.034396	5.35254	0.289517	1.52745	0.929753	0.240156	0.72351	0.683425	0.609259	0.379553	6.08021	0.235608	0.226819	4.54769	26.2486	0	0	6.29248
3.42869	16.807	1.36618	0	0.863406	0.474377	0.633772	0	1.11353	0	0.417895	0.217514	0.139436	0.928896	1.31898	0.337678	0.521507	0.482416	0.529201	0	0.237126	4.2182	0.218608	0.530707	0.504758	0.467098	0	0.210068	0.678125	1.48916	1.0065	0.44982	0.0351871	4.68013	0.365495	1.7487	0.849597	0.238309	0.622449	0.761198	0.534553	0.411513	5.11704	0.367922	0.225104	4.88924	27.3559	0	0	6.32619
1.54534	17.3165	1.40502	0	0.875187	0.497393	0.639483	0	1.08289	0	0.43085	0.21762	0.132396	0.945963	1.34001	0.345373	0.522318	0.492749	0.550349	0	0.221737	4.18714	0.199144	0.529629	0.531545	0.478406	0	0.208304	0.668894	1.61658	1.07051	0.42521	0.0368452	4.6163	0.40839	1.73924	0.90499	0.237431	0.621947	0.746813	0.518451	0.418629	5.20273	0.371669	0.232373	5.0005	28.0214	0	0	6.59739
1.17993	17.0056	1.50456	0	0.74107	3.35099	0.593058	0	1.32424	0	0.413941	0.342655	0.207463	0.82552	1.23879	0.365465	0.433528	1.40258	0.422984	0	0.266708	3.69224	0.213866	0.534241	0.576629	0.67085	0	0.30537	0.624752	1.925	0.949511	0.432692	0.0420688	6.33565	0.418984	1.90763	0.861801	0.260825	0.680133	0.655838	0.655166	0.423369	4.83707	0.387918	0.1895	4.61606	24.0644	0	0	6.12935
1.20469	17.2851	1.67802	0	0.746408	0.480429	0.609742	0	1.7228	0	0.419665	0.200957	0.143685	0.852995	1.31161	0.380208	0.42446	0.466019	0.489968	0	0.273048	4.00613	0.280311	0.564012	0.527772	0.639121	0	0.306674	0.596918	1.94227	0.886388	0.502558	0.0268045	5.503	0.338688	1.63984	0.933066	0.254126	0.711785	0.711269	0.681953	0.357178	5.99208	0.166165	0.243069	4.49299	26.165	0	0	6.36213
1.14543	17.576	1.48574	0	0.856328	0.474194	0.646062	0	2.06965	0	0.418621	0.328034	0.355631	0.876282	1.31826	0.330406	0.390545	0.459777	0.57641	0	0.344627	3.86214	0.242036	0.594233	0.488375	0.628002	0	0.157674	0.626436	1.96153	0.852978	0.43106	0.0396241	4.69841	0.411272	1.7694	0.967116	0.271506	0.674916	0.677001	0.576794	0.424522	5.24593	0.303786	0.220155	4.84594	25.8156	0	0	6.09479
1.35576	18.0665	1.58258	0	0.891737	0.49958	0.625467	0	1.82275	0	0.461027	0.268223	0.275477	1.01816	1.35789	0.365795	0.440446	0.516721	0.338386	0	0.251984	4.13238	0.290354	0.617993	0.491674	0.596068	0	0.305669	0.687553	1.75442	0.967393	0.590427	0.0503058	6.09807	0.236253	1.70713	0.973696	0.283807	0.712126	0.729639	0.602956	0.330631	4.95536	0.301222	0.2186	4.26904	24.2165	0	0	6.56758
1.1878	16.4812	1.41566	0	0.738177	0.465879	0.617636	0	1.1374	0	0.41725	0.258197	0.176034	0.845148	1.17751	0.377285	0.459675	0.453955	0.349451	0	0.263803	3.82712	0.237261	0.574189	0.516265	0.516063	0	0.235677	0.54235	1.92076	0.983798	0.45549	0.0327885	5.2427	0.307471	1.46689	3.74273	0.261351	0.532247	0.708264	0.568983	0.322096	7.60191	0.464977	0.205917	4.03552	25.6905	0	0	5.79966
1.07938	17.2113	1.36595	0	0.794327	0.489822	0.65071	0	1.396	0	0.424256	0.251785	0.009092	0.902851	1.27559	0.357772	0.465688	0.455024	0.585923	0	0.304656	3.92553	0.265805	0.61791	0.46571	0.51784	0	0.220327	0.672576	1.46788	0.986768	0.449054	0.0457466	5.06927	0.251308	1.54619	0.883325	0.317103	0.720929	0.723709	0.605628	0.351283	6.06539	0.242888	0.23526	4.08665	28.5429	0	0	6.0335
1.26567	17.7117	1.4817	0	0.679127	0.50865	0.607557	0	1.65522	0	0.440857	0.311704	0.268952	0.910006	1.21683	0.366425	0.603753	0.468106	0.419445	0	0.258673	4.21742	0.200426	0.647563	0.362334	0.629794	0	0.292555	0.62808	1.61585	0.930036	0.499734	0.0382678	5.67442	0.244555	1.55008	0.953214	0.3205	0.751528	0.71344	2.77099	0.284718	5.30919	0.259975	0.235597	4.14526	23.9367	0	0	6.3938
0.369234	12.3288	1.73807	0	0.692643	0.27083	0.401507	0	1.21659	0	0.348272	0.466461	3.57611	1.15482	0.32569	0.329133	0.612972	0.353599	0.326124	0	0.184235	11.1707	1.0842	0.966528	2.12111	2.04538	0	0.526853	0.435323	2.98605	0.720065	0.803663	0.113953	10.8362	0.253402	2.13877	0.932398	0.547489	0.993283	0.343087	0.512262	0.25858	7.00509	0.396427	0.581052	7.46143	9.40656	0	0	3.47269
0.364719	13.5541	1.79695	0	0.730566	0.293126	0.436286	0	1.25357	0	0.364757	0.48679	3.67492	1.33882	0.34279	0.335163	0.647118	0.369575	0.327325	0	0.204055	7.78195	1.16165	1.01712	0.218244	2.05893	0	0.557948	0.578859	3.21651	0.742674	0.786603	0.122223	11.2521	0.274383	2.21422	0.99404	0.556373	0.951566	0.391922	0.558129	0.274338	7.40819	0.414672	0.702275	7.78035	9.83171	0	0	4.04241
0.5715	13.6851	1.65863	0	0.648141	0.297512	0.477758	0	1.30583	0	0.356117	0.392863	1.91494	1.00962	0.577874	0.348684	0.620955	0.348238	0.38192	0	0.190532	6.05739	0.87556	0.814045	0.378008	1.47455	0	0.474029	0.523641	3.13819	0.789473	2.65832	0.103484	9.77428	0.234322	2.25235	1.19152	0.458882	0.930849	0.414425	0.535326	0.376291	7.0641	0.476741	0.426375	7.15903	15.0389	0	0	4.1225
0.557643	14.2644	1.68629	0	0.673692	0.304793	0.483523	0	1.28188	0	0.36832	0.409428	1.85591	0.967942	0.610883	0.342156	0.623948	0.365085	0.382651	0	0.188614	6.183	0.872572	0.830436	0.365474	1.42833	0	0.485351	0.489309	3.28191	0.817246	0.727202	0.108867	9.81839	0.229036	2.24108	1.21836	0.439947	0.929726	0.468412	0.552574	0.36437	7.17171	0.46638	0.385556	7.24213	15.4822	0	0	4.44893
0.385709	12.6151	3.4854	0	0.648	0.281654	0.406246	0	1.34095	0	0.343706	0.341117	3.06998	0.937975	0.351102	0.30945	0.637971	0.34215	0.381515	0	0.160489	6.67073	1.00431	0.977861	0.231308	1.46596	0	0.715102	0.509798	3.43611	0.795258	0.709541	0.139299	10.5697	0.167444	2.05913	1.10985	0.629883	1.06075	0.374531	0.533184	0.294739	7.64532	0.508298	0.500167	7.94522	10.6539	0	0	3.84374
0.482752	14.7808	1.86889	0	0.708841	0.302084	0.440733	0	1.38957	0	0.375861	0.449078	3.0167	1.16601	0.574699	0.336328	0.661119	0.378274	0.387509	0	0.202475	7.13481	0.807888	1.05865	0.31815	1.99934	0	0.744297	0.540952	3.43463	0.885173	0.753787	0.112257	11.3437	0.317707	2.34153	1.32608	0.479236	0.883832	0.445153	0.579525	0.317869	7.40755	0.5444	0.49022	8.12276	8.12725	0	0	4.03676
0.468282	12.8946	1.78926	0	0.734801	0.283117	2.31234	0	1.26351	0	0.366097	0.523136	3.35318	0.92305	0.361639	0.339925	0.636917	0.350924	0.305453	0	0.176242	6.55728	0.814245	0.941383	0.342457	1.82172	0	0.553418	0.481711	3.23093	0.799154	0.734738	0.12643	10.6022	0.219793	2.15252	1.26932	0.558638	0.843713	0.418906	0.541553	0.299858	7.10408	0.321113	0.530496	6.91847	13.2711	0	0	3.938
0.50485	12.545	1.78454	0	0.693913	0.304199	0.421879	0	1.27285	0	0.360638	0.411972	2.67911	1.02531	2.48553	0.338033	0.674315	0.379671	0.354252	0	0.181389	7.25573	1.12644	1.01783	0.260559	2.09974	0	0.651194	0.548261	3.16135	0.799253	0.756758	0.122833	10.7648	0.235143	2.24927	1.12582	0.429818	1.07142	0.433043	0.555723	0.258244	7.6687	0.505766	0.665438	7.12275	10.9585	0	0	4.00426
0.606537	13.7337	1.77707	0	0.728427	0.301916	0.484536	0	1.35231	0	0.371556	0.377917	3.81994	0.684183	0.27877	0.349796	0.642504	0.357346	0.317324	0	0.182933	7.71283	1.22422	1.032	0.336237	1.53325	0	0.610676	0.483467	3.18627	0.821511	0.709294	0.16881	10.9259	0.230468	2.15729	1.16194	0.692078	0.983552	0.418976	0.559041	0.413191	7.22593	0.492205	0.603161	8.07507	10.3233	0	0	3.9331
0.401125	12.8313	1.7844	0	0.670186	0.293343	0.440411	0	1.2976	0	0.350075	0.369637	4.38467	0.996282	0.382584	0.329948	0.629551	0.353229	0.381918	0	0.16595	6.53938	1.10627	0.751639	0.30238	1.53287	0	0.602332	0.423129	3.43761	0.753385	0.680668	0.116485	10.477	0.245601	2.18991	1.08721	0.463104	1.04008	0.412883	0.52799	0.292486	7.62446	0.435114	0.476851	7.06411	14.0511	0	0	3.93622
0.467559	13.6909	1.7968	0	0.704164	0.294961	0.427134	0	1.34179	0	0.370205	0.347008	3.46573	1.0271	0.408441	0.342808	0.663857	0.379819	0.42175	0	0.176276	7.93138	1.12577	0.995487	0.315429	1.99145	0	0.585379	0.524708	3.09882	0.732875	0.777605	0.121434	11.1692	0.253476	2.27893	1.2372	0.476594	0.94272	0.340008	0.556766	0.326412	7.92753	0.448494	0.323093	7.20335	10.0242	0	0	4.5466
0.480804	12.1116	1.56371	0	0.649793	0.283899	0.432492	0	1.36891	0	0.353921	0.428606	3.49202	1.08103	0.326858	0.323533	0.627718	0.34688	0.347701	0	0.179512	7.69187	0.975236	0.737382	0.270928	1.73169	0	0.62628	0.469548	3.40857	0.789875	0.741172	0.124599	10.0081	0.188301	2.03116	1.01332	0.517386	1.01036	0.451453	0.520208	0.270294	6.18203	0.471356	0.747867	7.91308	16.1891	0	0	3.51816
[truncated: 13 more columns]

## Sheet: Table S2
Table S2 VOC dataset 2 for models testing. All values represent the components' content proportion (%) .
Propyl butanoate	Methyl hexanoate	Ethyl octanoate	Ethyl heptanoate	2-Pentanone	Ethyl 3-methylbutanoate	Cyclohexanone	Pentanoic acid	Propyl acetate	2-Heptanone	Pentanal	Heptanal	2-Butoxyethanol	Methyl salicylate	2,3-Butanediol	Ethyl hexanoate	Butanal	Butyl acetate	2-Ethyl-5-methylpyrazine	2-Methylbutan-1-ol	Limonene	Ethyl acetate	Hexanoic acid	(E)-2-pentenal	(E)-2-heptenal	α-Pinene	Hexyl butanoate	2-Ethylfuran	1-Octen-3-ol	Propan-2-one	2-Pentylfuran	5-Methylfurfuryl alcohol	2,3-Butanedione	1-Octen-3-one	1,8-Cineole	3-Methylbutanoic acid	3-Hydroxy-2-butanone	Ethyl pentanoate	5-Methyl-3-heptanone	2,4-Heptadienal (Z,Z)	2-Methylbutanoic acid	2,3-Pentanedione	Methyl butyrate	4-Methyl-1-pentanol	Borneol	Hexanal	(E)-2-hexenal	2-Propanol	3-Methyl-3-buten-1-ol	Linalool
0.40953	21.2706	0	0.86545	0	0.650522	1.96463	0.579449	1.35183	0.155993	0.426965	0.0291402	0.175445	0	3.26145	1.37436	0.590308	0.431595	1.22671	2.9305	0.965685	3.51373	0.248519	1.08162	0.0510677	0.287174	0.914072	0.231488	0.742277	1.70414	1.20653	0.334709	0.0951904	1.20507	0.418323	2.13777	1.01467	0.151622	0	0.206483	0.13353	0.183026	0.883025	0.284354	0.803792	1.25882	22.5625	2.04067	0.325408	8.82381
0.479066	20.4756	0	0.91396	0	0.658869	2.04561	0.479937	1.32241	0.163266	0.430949	0.0269362	0.187549	0	3.66947	1.33833	0.456459	0.45384	1.40958	2.81468	0.967893	3.15791	0.264757	1.14667	0.0522437	0.257431	0.917939	0.278377	0.738587	1.40065	1.34415	0.271529	0.125523	1.2131	0.400284	2.11649	0.94976	0.161295	0	0.177636	0.149651	0.236539	0.784703	0.290074	0.806486	1.35143	24.4524	1.84771	0.357021	8.1802
0.436901	19.2405	0	0.723715	0	0.42924	1.84256	0.577296	3.4667	0.344305	0.386591	0.120667	0.351119	0	1.18401	1.26866	0.285757	0.454698	0.944109	2.92929	0.397309	3.40824	0.264703	0.726257	0.213964	1.73042	1.01949	0.157616	0.497746	3.60702	1.06959	0.378107	0.269339	3.1754	1.04777	2.26633	0.496528	0.162467	0	0.329698	0.170055	0.118455	3.79933	0.248285	1.26343	1.16187	15.8204	4.57851	0.293969	7.42315
0.412503	18.0024	0	0.808594	0	0.388257	1.72336	0.531578	3.2529	0.289518	0.371026	0.120761	0.328451	0	1.20077	1.23449	0.290077	0.364458	0.902604	2.86454	0.349905	3.18393	0.239182	0.685728	0.200746	5.66628	0.948064	0.141372	0.479028	3.61922	1.10952	0.354392	0.260227	2.95295	0.899898	2.15186	0.590058	0.153426	0	0.341365	0.165157	0.108901	3.64548	0.245802	1.22304	1.0823	15.9805	4.43401	0.26637	7.10484
0.440419	14.7776	0	0.681301	0	0.181042	1.68244	0.415538	3.88801	0.267617	0.269643	0.176475	0.671279	0	1.25223	1.02354	0.222696	0.276957	1.07515	1.26478	0.327732	3.68287	0.271128	0.539021	0.24116	2.68592	0.741015	0.114006	0.448346	4.14205	0.99598	0.33205	0.375806	7.57601	1.1029	2.40092	0.553097	0.522655	0	0.417374	0.195649	0.109562	4.85602	0.229519	1.37281	1.21696	13.1556	4.14715	0.206466	8.88691
0.466491	15.2616	0	0.573373	0	0.179715	1.54366	0.406705	3.89343	0.281776	0.301271	0.174446	0.693601	0	1.42246	0.99779	0.210247	0.276316	0.974301	3.30431	0.367517	3.55657	0.283226	0.600487	0.217562	2.72726	0.704441	0.131326	0.421169	4.26762	0.902929	0.343074	0.428208	7.5348	0.98274	2.31869	0.683395	0.568012	0	0.312461	0.204548	0.11254	4.78798	0.220653	1.28852	1.23995	13.8987	4.15419	0.214328	6.8609
0.304375	21.7811	0	0.469248	0	0.0722523	1.01022	0.271324	2.15679	0.0886474	0.244622	0.311721	2.22811	0	0.239535	0.897973	0.41474	0.147042	0.371083	3.97769	0.181968	3.56892	0.806908	0.966926	0.165038	2.19792	0.697461	0.310983	0.546977	4.89294	0.4982	0.39627	0.68661	8.90164	0.522587	2.52381	0.484084	1.13917	0	0.297688	0.188597	0.146837	4.677	0.398223	2.66647	2.74911	6.86127	2.15525	0.228455	6.97423
0.297055	13.5913	0	0.575041	0	0.0712085	1.24668	0.310332	2.18597	0.0895673	0.266206	0.288272	2.14901	0	0.291312	0.960976	0.411047	0.141445	0.394892	4.49186	0.195204	4.0578	0.806894	1.17532	0.17932	2.40536	0.737003	0.242435	0.600393	4.99395	0.554161	0.432847	0.72006	9.84121	0.501019	2.50027	2.46928	1.04139	0	0.259703	0.198911	0.151708	5.13091	0.437052	2.85605	3.07264	7.23801	2.35135	0.238806	7.66731
0.685531	25.1623	0	1.38905	0	0.931765	2.33874	0.68367	0.557154	0.0955866	0.587695	0.0567948	0.16809	0	1.60736	1.46937	1.19245	0.651581	0.569164	2.85671	0.25615	2.24163	0.249705	1.05107	0.0327303	0.246847	1.13498	0.31858	0.598068	0.774315	1.24714	0.541746	0.0716256	0.625438	0.315944	0.908711	0.764289	0.157016	0	0.0647957	0.091875	0.191142	1.25805	0.0693282	0.355641	1.95727	25.6532	1.85043	0.449433	5.78864
0.492369	24.2591	0	0.906293	0	0.930176	2.27647	0.449421	0.643794	0.0864573	0.559652	0.0571072	0.164467	0	1.57259	1.48529	1.19853	0.578025	0.476421	2.71028	0.193259	2.17315	0.191027	1.03011	0.0382547	0.252094	1.22365	0.337549	0.548548	0.799063	1.20777	0.588121	0.0704092	0.828271	0.244885	1.0251	0.879239	0.140236	0	0.0591501	0.0858669	0.222457	1.8538	0.485649	0.353993	2.00252	26.2095	1.96047	0.429529	5.91818
0.602373	18.9417	0	0.802695	0	0.517236	1.77836	0.398851	0.999733	0.182655	0.435191	0.042674	0.183749	0	1.69658	1.14535	0.576805	0.469817	0.565591	2.26879	0.280037	2.50311	0.22738	0.866351	0.0695187	0.272218	0.948947	0.255971	0.686721	0.804933	0.975993	0.394844	0.0690911	4.20928	0.320551	0.956743	0.685582	0.174745	0	0.549587	0.0934394	0.103931	5.05992	1.06549	1.1348	2.32677	23.5625	6.38482	0.352501	5.80775
0.598892	19.1635	0	0.75704	0	0.622686	1.75873	0.432239	1.00257	0.170392	0.463795	0.0400785	0.193339	0	1.74342	1.22219	0.597022	0.461788	0.649167	2.3205	0.379646	2.58664	0.255168	0.879136	0.0512567	0.242465	0.921167	0.234997	0.522917	0.762014	0.973198	0.410235	0.0779606	4.30523	0.338323	0.86966	0.774437	0.167178	0	0.583345	0.0911267	0.112868	5.17785	0.0845623	1.02912	2.39502	23.4284	6.04796	0.387831	5.33518
0.293225	15.2337	0	0.805981	0	0.147397	1.47828	0.363737	3.46688	0.295465	0.329562	0.121392	1.27246	0	0.299824	1.03761	0.211586	0.273808	0.314099	2.97198	0.135288	5.03455	0.555392	0.63175	0.178413	2.01378	0.86646	0.214089	0.41031	1.58812	0.544227	0.498531	0.0715813	11.0006	0.420638	0.963107	0.405972	0.754481	0	0.220001	0.175473	0.0525287	6.11301	0.194445	1.92159	2.30428	11.6787	7.94631	0.223688	4.96624
0.288303	15.3647	0	0.721857	0	0.160022	1.49087	0.362362	3.53407	0.26454	0.32892	0.123097	1.3498	0	0.417672	1.03676	0.211718	0.284564	0.272858	2.99566	0.127495	5.02444	0.580056	0.618852	0.157056	1.95777	0.863228	0.208061	0.419831	1.6722	0.545684	0.514325	0.0771494	10.968	0.418033	0.963722	0.457772	0.706696	0	0.262531	0.179574	0.0587298	6.16187	0.199014	2.00425	2.36268	11.661	7.93745	0.249684	4.73505
0.20384	13.1917	0	0.525297	0	0.0694661	0.942811	0.192367	2.52507	1.3074	0.295453	0.193278	2.10439	0	0.319062	0.862402	0.268281	0.13565	0.265137	3.85814	0.130419	4.41756	1.90228	1.50099	0.144911	2.16096	0.693686	0.27648	0.431637	3.43364	0.475734	0.68178	0.295091	10.0831	0.509249	0.930706	0.656405	1.82127	0	0.175719	0.208376	0.0817609	5.73836	0.531834	2.6471	4.66641	9.17045	5.45844	0.240676	3.65358
0.217649	13.547	0	0.475504	0	0.0723132	0.957121	0.192456	2.44156	0.30968	0.31138	0.18772	2.21222	0	0.361627	0.872641	0.274746	0.139372	0.25143	3.8586	0.133386	4.41866	1.89992	1.50999	0.151634	1.95344	0.726566	0.27746	0.452123	3.37755	0.491227	0.687989	0.293126	10.0032	0.525559	0.942282	0.637527	1.87511	0	0.204399	0.21105	0.0881177	5.85572	0.497406	2.50272	4.74199	10.0225	5.31813	0.247687	3.6824
0.457913	22.0059	0	1.12756	0	0.643583	2.16389	0.604762	1.23929	0.104799	0.507114	0.0369919	0.464929	0	1.88528	1.47349	1.02007	0.457927	0.753505	2.95969	0.455052	2.45844	0.69124	0.932284	0.0666981	0.218354	1.45326	0.225145	0.496214	0.925552	0.895324	0.391537	0.0941441	1.33676	0.214885	1.15017	0.772091	0.148059	0	0.228192	0.0914865	4.70229	1.25235	0.358286	0.661163	2.27731	20.3489	1.72952	0.35326	8.36985
0.435545	22.016	0	1.02518	0	0.591177	2.07087	0.441165	1.11688	0.146672	0.506621	0.0394106	0.404365	0	1.78776	1.47693	0.959953	0.466222	0.761068	2.86317	0.556683	2.30811	0.552986	0.931916	0.0275654	0.274288	1.92117	0.294478	0.494169	0.932199	0.746923	0.292013	0.0953813	1.33639	0.232385	1.17532	0.76312	0.149125	0	0.178433	0.0813601	4.65258	1.21961	0.27812	0.661153	2.04173	20.5797	1.85638	0.293611	9.08032
0.509947	18.2592	0	3.1114	0	0.330489	1.67155	0.470618	2.90481	0.504959	0.396056	0.0938312	0.448954	0	1.62316	1.37727	0.526206	0.38941	0.97913	2.56301	0.578459	2.70598	0.583558	0.832988	0.155219	1.61671	1.14312	0.215718	0.738636	1.22835	0.802158	0.285511	0.173944	0.523786	0.1535	1.36634	0.732556	0.202866	0	0.498628	0.136192	1.76305	3.14379	0.357426	0.909302	2.37669	18.5431	4.19548	0.212926	8.5103
0.739902	18.9984	0	0.899067	0	0.522286	1.92765	0.481615	1.38902	0.606121	0.368548	0.0540114	0.567079	0	1.60928	1.13038	0.524741	0.341616	0.643348	2.62097	0.431271	4.71287	0.530219	0.672724	0.175735	1.28687	1.21197	0.216583	0.627637	-0.650227	0.865504	0.277182	0.0404072	2.97018	0.400409	1.10258	0.692557	0.18182	0	0.432514	0.113141	2.83841	3.43958	0.410821	0.959521	1.74374	20.4302	3.85363	0.267186	7.83606
0.505433	17.0478	0	0.895376	0	0.222926	1.67022	0.42774	3.51918	0.501485	0.393516	0.0879936	0.775499	0	1.17688	1.15552	0.228446	0.339546	0.553983	2.58513	0.199974	4.11052	0.517998	0.516478	0.227766	2.3472	1.00745	0.131005	0.409624	1.80538	0.630062	0.293615	0.11319	4.3274	0.152581	1.22269	0.399727	0.269016	0	0.533092	0.159029	1.91324	5.42023	0.534633	0.731362	2.5368	13.2305	5.50073	0.233052	7.12436
0.518111	17.0994	0	0.966136	0	0.206734	1.59812	0.384931	3.46822	0.427945	0.402169	0.0758084	0.824353	0	-0.0597269	1.3035	0.260009	0.332583	0.706941	2.43563	0.163172	3.76052	0.543382	0.468748	0.227936	2.08701	0.99085	0.17615	0.406573	1.64891	0.709716	0.280638	0.100361	3.43611	0.170794	1.24812	0.497734	0.270587	0	0.498135	0.167906	2.23774	4.97074	0.41047	0.7342	2.43492	17.1283	5.49811	0.221884	7.41682
0.313479	15.1206	0	0.966437	0	0.120157	1.39653	0.163607	3.69898	0.247988	0.335866	0.122595	2.18695	0	0.251381	1.14567	0.333086	0.261576	0.438976	2.63339	0.17669	3.74063	0.661294	0.558266	0.159178	1.61661	1.36234	0.860601	0.535577	1.12214	0.466776	0.328767	0.249614	8.60103	0.198161	1.29869	0.408816	2.31393	0	0.464894	0.185136	1.95475	6.10909	0.456447	0.82305	3.77288	8.75584	3.98132	0.194332	7.29291
0.340682	13.3042	0	1.07832	0	0.108005	1.31482	0.157431	2.95503	0.40601	0.308404	0.213833	2.29568	0	0.499889	1.02003	0.33171	0.234276	0.44665	2.90566	0.276282	4.08214	1.04064	0.555326	0.171108	1.8837	1.3519	0.7939	0.527251	3.74155	0.480877	0.455069	0.220109	11.6991	0.19223	1.75389	0.376912	1.84653	0	0.46132	0.173017	1.53492	6.09639	0.345981	0.917986	4.92876	5.67055	3.50577	0.218808	5.66076
0	22.821	1.00782	0	0.545983	1.10911	0.641392	0	1.07471	0	0.698434	0.104651	0.20797	0.128057	1.46856	0.162822	1.08238	0.743613	0.768865	0	0.38112	7.6007	0.14964	0.743086	0.07096	0.294177	0	0.198726	0.569539	1.13714	1.45259	0.870634	0.112597	0.369099	0.0390177	1.18527	0.745862	0.169985	1.09162	0.0440954	0.0686642	0.47195	0.974424	0.198706	0.221783	3.67204	29.142	3.85553	0	3.7402
0	22.686	0.999538	0	0.574468	1.23602	0.714348	0	1.00939	0	0.687912	0.0860864	0.227002	0.126426	1.61002	0.195995	1.08878	0.686672	0.670633	0	0.445837	8.23231	0.157143	0.785801	0.0712707	0.280571	0	0.220731	0.706277	1.22202	1.56199	0.953658	0.116655	0.371447	0.0391144	1.21082	0.76949	0.162439	1.09195	0.0427084	0.0665043	0.561881	1.01607	0.20096	0.213413	3.66977	27.4272	3.72268	0	4.15172
0	21.7858	0.958223	0	0.471775	1.13115	0.702044	0	2.56115	0	0.699719	0.152209	0.26642	0.222141	1.38576	0.172593	0.800539	0.813597	0.671975	0	0.30097	5.48703	0.165691	0.580437	0.204593	0.530438	0	0.178907	0.554664	1.52622	1.51053	0.967896	0.117754	0.857231	0.0574666	1.11071	0.797965	0.169047	1.12724	0.125092	0.110682	0.586221	3.69805	0.200542	0.231257	3.04437	25.3801	5.82906	0	3.90202
0	21.9907	1.00971	0	0.585057	0.99496	0.509905	0	2.22824	0	0.527756	0.130339	0.285799	0.219294	1.36039	0.239938	0.724928	0.645825	0.702831	0	0.322771	5.37294	0.140259	0.659111	0.381492	0.625933	0	0.114772	0.569853	1.46031	1.45859	0.930321	0.116953	1.30708	0.0955448	1.16235	0.782622	0.170459	1.09557	0.131164	0.136588	0.671935	3.7073	0.302877	0.231322	2.96241	25.6794	5.79983	0	4.06775
0	15.4708	0.630937	0	0.258399	0.24755	0.352222	0	5.24692	0	0.235736	0.189945	1.34262	0.59318	0.278784	0.309007	0.186969	0.297704	0.277049	0	0.167794	7.50733	2.7462	0.385197	0.29237	2.31084	0	0.151915	0.28058	3.30463	0.537079	1.01174	0.110853	12.0174	0.289637	0.877481	0.574463	1.0419	0.532708	0.38291	0.450296	0.165408	7.09992	0.283304	0.159706	5.01293	12.2546	5.0024	0	2.73316
0	15.7907	0.750569	0	0.256244	0.247165	0.360177	0	5.29214	0	0.236491	0.188895	1.42747	0.601117	0.297827	0.315036	0.165897	0.289887	0.313892	0	0.170188	7.20322	0.863709	0.418853	0.299257	2.51489	0	0.15412	0.314123	3.42215	0.620211	1.0249	0.113323	12.305	0.295081	0.926907	0.602851	1.11806	0.570685	0.356058	0.462069	0.232057	7.18171	0.270675	0.171797	5.17825	12.2589	5.1194	0	2.68168
0	14.2459	1.09571	0	0.925303	0.343407	0.375538	0	0.706128	0	0.420609	0.278268	1.99582	0.473465	0.107255	0.368271	0.523149	0.399965	0.331141	0	0.163169	8.30996	4.31329	1.55498	0.219968	0.856181	0	0.190885	0.424591	3.29795	0.660889	1.50463	0.268663	10.0218	0.326271	2.24607	1.0372	0.476755	0.767836	0.483935	0.254425	0.157123	7.26826	0.335123	1.28669	7.68376	11.4349	3.09607	0	2.51651
0	13.6626	1.04149	0	0.980998	0.279232	0.382433	0	1.04256	0	0.414561	0.478603	1.56565	0.751528	0.182801	0.4065	0.400864	0.174942	0.292706	0	0.176454	8.04269	3.02237	1.33151	0.237465	0.877054	0	0.185113	0.701755	4.28712	0.672013	1.47566	0.383446	10.4327	0.236326	1.99641	0.819206	0.412989	0.985959	0.480197	0.374494	0.14312	7.3574	0.348462	0.226283	8.24801	12.8706	2.32954	0	2.31277
0.887555	21.7095	1.3841	0	1.76911	1.08441	0.743194	0	0.358147	0	0.571402	0.133878	0.169944	0.202677	2.30859	0.351358	1.00999	0.679842	0.88758	0	0.552616	5.93293	0.118631	0.843371	0.212284	0.33108	0	0.201729	0.688983	1.60269	1.70917	0.438308	0.0705214	0.640484	0.0673901	1.46547	0.87448	0.154489	1.0683	0.0916617	0.206467	0.839844	2.39086	0.235958	0.226702	2.79642	27.6339	0	0	6.75
0.854804	22.1276	1.19797	0	1.70428	0.968062	0.678511	0	0.279424	0	0.557115	0.0884201	0.144334	0.139779	2.24435	2.32775	0.811006	0.629216	0.59979	0	0.620759	5.58992	0.117644	0.861198	0.18393	0.286607	0	0.178389	0.726299	1.41726	1.3721	0.418997	0.0591499	0.6228	0.0763923	1.45186	0.855953	0.173421	0.991712	0.0806079	0.165904	1.0279	2.52069	0.126647	0.27692	2.77609	28.2173	0	0	7.09388
0.881397	20.6676	1.4481	0	1.52378	0.857719	0.81135	0	0.734906	0	0.583829	0.262525	0.170435	0.593132	1.48666	0.443826	0.337048	0.676132	0.397261	0	0.391469	5.34762	0.151774	0.533866	0.263957	0.64423	0	0.202097	0.695375	1.46406	1.08856	0.477742	0.046746	3.19399	0.266966	1.93297	0.859279	0.150892	1.04266	0.368381	0.592968	0.517039	4.79548	0.227707	0.209887	3.15569	24.883	0	0	6.87304
0.851246	21.0151	1.48277	0	1.51386	0.784558	0.801399	0	0.648219	0	0.584476	0.356712	0.172897	0.629079	1.47841	0.468686	0.572619	0.666939	0.36074	0	0.371248	5.31333	0.153516	0.563505	0.338356	0.390417	0	0.200182	0.539765	1.46334	1.00443	0.466909	0.0485436	2.45912	0.3006	1.90686	0.850864	0.152307	0.974055	0.367966	0.674332	0.518081	4.89504	0.185902	0.216632	3.18203	24.9279	0	0	7.02438
0.947849	17.505	1.66816	0	0.686198	0.454082	0.594279	0	1.73113	0	0.423211	0.300092	0.306747	0.793159	1.244	0.381816	0.391245	0.443783	0.374742	0	0.342596	4.09171	0.286395	0.591864	0.431875	0.711242	0	0.366607	0.572477	2.11425	0.898411	0.536391	0.0473501	6.53063	0.283753	1.72263	0.945496	0.346925	0.723073	0.576203	0.654821	0.303974	7.27098	0.210188	0.188259	4.19696	23.09	0	0	6.23513
0.734938	17.7149	1.62955	0	0.949509	0.489267	0.64101	0	1.39048	0	0.458862	0.275302	0.11128	0.945212	1.40563	0.379265	0.431553	0.529609	0.452542	0	0.266546	4.61605	0.226922	0.598172	0.484839	0.603651	0	0.307274	0.710075	2.61064	1.05208	0.497601	0.0494918	6.65576	0.416521	1.86083	0.984777	0.352775	0.716881	0.579218	0.58778	0.370456	5.19013	0.19829	0.218807	4.46074	23.6093	0	0	6.43266
0.392139	13.017	1.64031	0	0.671751	0.293754	0.434202	0	1.44132	0	0.353847	0.36695	3.30216	0.99349	0.369454	0.334033	0.681106	0.348111	0.400304	0	0.170052	6.98443	1.06209	1.03027	0.260048	1.59351	0	0.747705	0.502606	3.4916	0.831341	0.754288	0.14145	11.0384	0.188065	2.19869	1.15454	0.687722	1.16277	0.381181	0.54975	0.308507	7.93598	0.535474	0.486947	8.29627	10.912	0	0	3.78832
0.307	21.6265	1.50681	0	0.674727	0.265886	0.410593	0	1.16151	0	0.336562	0.402906	3.08383	0.998136	0.463251	0.300378	0.609717	0.321216	0.353405	0	0.168817	5.96949	1.08074	0.891498	0.333851	1.83197	0	0.399037	0.504637	3.22434	0.74603	0.737367	0.104383	10.9953	0.217401	2.04676	1.11218	0.443485	0.931366	0.381544	0.503718	0.301314	7.02231	0.477065	0.505423	6.92148	9.02504	0	0	3.64331
0.387898	21.1578	0	0.864294	0	0.645878	1.87578	0.560655	1.38971	0.153615	0.452532	0.0287072	0.196663	0	3.22398	1.38975	0.620809	0.439952	1.22772	2.91425	0.857403	3.4864	0.262579	1.07946	0.0547286	0.259864	0.959991	0.2048	0.751154	1.60804	1.18954	0.346014	0.0876587	1.26644	0.43316	2.19603	1.0534	0.149571	0	0.198601	0.13115	0.179756	0.874665	0.283312	0.775716	1.36918	22.5448	1.92052	0.336	9.01585
0.437043	18.1947	0	0.770791	0	0.39418	1.78346	0.477908	3.37484	0.302386	0.388111	0.116873	0.332712	0	1.17707	1.29851	0.31134	0.404183	0.926788	2.90468	0.457231	3.21989	0.237306	0.689518	0.176444	1.77039	0.989079	0.142183	0.487773	7.53304	1.01297	0.376102	0.246058	3.00929	0.972322	2.19037	0.496564	0.169923	0	0.336792	0.171377	0.103998	3.72439	0.231652	1.18764	1.1561	14.4776	4.45344	0.300535	7.25246
0.445571	14.4141	0	0.571669	0	0.178949	1.28123	0.384274	3.75009	0.305157	0.260766	0.174305	0.679505	0	1.18915	0.992553	0.203995	0.267397	0.700663	3.15952	0.304132	3.55125	0.252274	0.395881	0.209112	2.99661	0.835605	0.107559	0.35651	4.08132	0.850228	0.291075	0.437299	7.05355	1.07878	6.79525	0.545958	0.468593	0	0.4276	0.192904	0.0964469	4.74935	0.216215	1.21094	1.24933	12.4987	3.93715	0.182122	7.35637
0.302165	14.0305	0	0.543635	0	0.0933113	1.20495	0.300272	2.21823	0.0952969	0.284358	0.294683	2.51688	0	0.265128	0.972931	0.468645	0.162911	0.418014	4.31708	0.212058	4.17889	0.929096	1.12755	0.168872	2.35781	0.789257	0.264729	0.580993	5.09122	0.572895	0.436986	0.736058	9.94961	0.514164	2.69409	0.542854	1.95005	0	0.305464	0.203313	0.157159	5.43807	0.454015	3.22273	2.84262	6.98536	2.46907	0.256349	6.93868
0.457317	23.097	0	1.20193	0	1.79731	2.02498	0.549179	0.588745	0.100107	0.52516	0.046754	0.159738	0	1.8505	1.33223	1.39892	0.580039	0.549541	2.54593	0.370392	4.327	0.247268	1.01861	0.0369701	0.206039	1.55401	0.303613	0.604049	0.930794	1.05365	0.513736	0.0689207	0.815095	0.313942	1.04612	0.846263	0.151292	0	0.108725	0.0719824	0.727921	1.72566	0.318327	0.350459	1.9205	24.6591	2.1377	0.425593	5.08773
0.481542	18.8547	0	0.797228	0	0.629568	1.83614	0.473115	1.0034	0.188336	0.458088	0.0331722	0.18944	0	1.7421	1.18903	0.581681	0.47561	0.596648	2.39544	0.368349	2.56142	0.271842	0.866876	0.0527142	0.295623	0.900935	0.242429	0.58212	0.751645	0.987606	0.379011	0.07696	4.554	0.327818	0.971813	0.751273	0.182301	0	0.480327	0.093562	0.114083	5.32273	0.089364	1.22459	2.06222	20.9507	6.49269	0.329327	5.54481
0.290773	16.0758	0	0.740916	0	0.155486	1.52952	0.380128	3.63307	0.26808	0.351971	0.135032	1.37359	0	0.350404	1.07741	0.216773	0.29531	0.30716	3.23989	0.12157	5.22473	0.611695	0.648023	0.184673	2.21812	0.849717	0.222774	0.420324	1.79025	0.59388	0.560412	0.0817624	11.4643	0.38802	0.986457	0.429715	0.790727	0	0.260444	0.191018	0.0585285	2.34451	0.201229	2.08286	2.37654	11.3386	8.42044	0.255988	5.08255
0.236952	13.5743	0	0.50108	0	0.0708487	0.966091	0.192064	2.55794	0.497874	0.29924	0.192977	1.7965	0	0.339624	0.884956	0.26065	0.142924	0.253974	3.87723	0.136062	4.52322	1.89627	1.56739	0.149373	2.05073	0.699756	0.28242	0.446166	3.44275	0.509196	0.718549	0.293119	10.2936	0.520796	0.947413	0.669181	1.46674	0	0.17516	0.215077	0.0872602	5.82747	0.48554	2.48524	4.67472	9.2143	5.74106	0.251749	3.78966
0.416627	21.7384	0	0.858057	0	0.622195	2.0416	0.50444	1.21046	0.110441	0.484208	0.035149	0.435311	0	1.79065	1.41076	0.94399	0.450114	0.754746	2.37035	0.435685	6.09686	0.596173	0.894886	0.0612304	0.278976	1.7644	0.259777	0.590798	0.899678	0.867323	0.306479	0.104737	1.28513	0.215089	1.10919	0.697347	0.143551	0	0.220692	0.103751	3.76075	1.17501	0.354761	0.668563	2.12952	20.1609	1.11891	0.243385	8.46824
0.596807	19.8754	0	1.0419	0	0.534098	1.94236	0.558391	1.81241	0.374893	0.427103	0.0349408	0.409084	0	1.67754	1.32134	0.518609	0.399209	0.949093	2.675	0.501457	3.53738	0.560853	0.875564	0.140971	0.605475	1.21125	0.232236	0.557421	0.908674	0.910053	0.3007	0.120054	1.44246	0.174768	1.29588	0.668278	0.168868	0	0.27817	0.102097	2.36509	2.50268	0.319312	0.851525	2.26362	19.7157	4.47906	0.277149	8.55822
0.540047	16.8269	0	0.968184	0	0.193149	1.63273	0.440099	3.32852	0.78242	0.373549	0.0868231	0.768812	0	1.37388	1.1851	0.242398	0.325949	0.678909	2.56969	0.0981177	3.84182	0.537371	0.533496	0.257558	2.44259	0.92518	0.19563	0.317327	1.85726	0.581388	0.289457	0.101114	5.00087	0.192863	1.20753	0.44453	0.247869	0	0.474068	0.155795	2.08458	5.09507	0.344009	0.719859	2.57003	14.2134	5.35428	0.234492	7.31706
0.281391	12.5454	0	1.15328	0	0.106915	1.37034	0.152795	3.32792	0.225183	0.335836	0.20737	2.70484	0	0.422855	1.03906	0.404561	0.246615	0.44896	2.89647	0.240786	4.46225	1.48963	0.72563	0.170698	1.44304	1.27912	0.712945	0.545367	3.80572	0.494379	0.474345	0.318484	9.83303	0.188353	1.84051	0.651654	1.98592	0	0.490617	0.191519	1.63439	6.2721	0.380072	0.934644	4.79693	6.49309	3.53841	0.204009	4.72391
0	23.2493	0.77043	0	0.602964	1.08377	0.643457	0	1.12953	0	0.725173	0.0967171	0.278432	0.114666	1.8074	0.174647	1.11107	0.771031	0.673822	0	0.360382	7.87095	0.151705	0.773875	0.06606	0.295658	0	0.210035	0.589259	1.27999	1.39652	0.953218	0.132326	0.361326	0.0449085	1.18917	0.749253	0.16864	1.07911	0.0411268	0.0687454	0.577806	0.918673	0.258935	0.187328	3.73546	28.9716	3.70203	0	2.34679
0	20.9531	0.969006	0	1.04917	0.844721	0.467625	0	2.1163	0	0.506617	0.130406	0.308165	0.215521	1.44658	0.344577	0.696772	0.606198	0.855065	0	0.350837	5.6861	0.251571	0.623239	0.391461	0.745191	0	0.123992	0.550387	1.49605	1.4446	0.908213	0.111626	1.35007	0.13457	1.35622	0.849671	0.17772	1.10965	0.201478	0.178267	0.815019	4.21252	0.392494	0.209394	3.35029	24.1693	5.56355	0	4.04628
0	15.3767	0.649231	0	0.255501	0.240671	0.353078	0	5.39154	0	0.225287	0.195299	1.43949	0.630014	0.2904	0.318514	0.215199	0.284875	0.306149	0	0.171027	7.45292	0.88694	0.411773	0.302767	2.49585	0	0.151693	0.311985	3.24656	0.587391	1.05275	0.117887	12.2743	0.313508	0.932641	0.616921	1.15174	0.596257	0.394198	0.44654	0.219311	7.22437	0.332393	0.179051	5.21823	12.391	5.08865	0	2.61408
0	13.9742	1.13841	0	0.946993	0.317853	0.352398	0	0.782412	0	0.382056	0.525484	2.06785	0.725546	0.1665	0.340071	0.422654	0.240177	0.312346	0	0.175318	7.69924	4.90472	1.81081	0.227359	0.806429	0	0.200115	0.73783	4.28471	0.586637	1.45191	0.384453	9.9207	0.301976	2.21903	0.945734	0.573349	0.816708	0.4466	0.381397	0.154067	7.29305	0.343063	0.444362	8.01703	10.9677	2.66072	0	1.98024
0.9269	20.2096	1.3059	0	1.89544	0.963858	0.627701	0	0.270252	0	0.559186	0.110098	0.143578	0.168228	2.74906	0.356266	0.81082	0.645626	0.896229	0	0.733007	4.92863	0.130755	0.866642	0.238534	0.276845	0	0.185105	0.790562	1.4561	1.60114	0.434583	0.0545721	0.56504	0.0795978	1.3438	0.967873	0.209337	0.788681	0.0763931	0.11467	0.661737	1.29635	0.217984	0.256487	3.73477	32.0406	0	0	7.21658
0.829107	21.18	1.49153	0	1.37353	0.762597	0.814899	0	0.766257	0	0.591775	0.336729	0.39121	0.76004	1.12338	0.498287	0.380037	0.683428	0.334226	0	0.339414	5.31168	0.187232	0.493761	0.293626	0.980476	0	0.186406	0.455685	1.42624	0.975771	0.502163	0.0439095	3.98345	0.291031	1.31087	0.806093	0.140033	0.863756	0.361537	0.687115	0.678562	5.057	0.108307	0.187495	3.04869	22.9157	0	0	7.98184
0.995	17.5717	1.66467	0	0.651649	0.482881	0.645679	0	1.18178	0	0.438725	0.296079	0.178304	0.809581	1.16982	0.355474	0.576946	0.47262	0.432997	0	0.225441	4.08423	0.243796	0.578444	0.405668	0.295863	0	0.211116	0.701108	1.71867	0.914478	0.454737	0.0540392	5.63333	0.348155	1.70466	0.906361	0.367891	0.687331	0.529307	0.61274	0.397035	5.82461	0.218519	0.146679	4.5155	27.9507	0	0	5.85366
0.440363	13.8319	1.73127	0	0.707021	0.284892	0.496674	0	1.3319	0	0.365089	0.401369	3.57792	1.01117	0.422278	0.325978	0.609094	0.348205	0.363986	0	0.189914	7.72628	1.15045	0.914151	0.269231	2.2961	0	0.6166	0.491833	3.45774	0.819928	0.851947	0.140039	10.5239	0.189418	2.20803	1.37077	0.414476	1.11014	0.32419	0.560288	0.260434	7.36633	0.508325	0.496003	7.10385	11.1338	0	0	3.63457
[truncated: 13 more columns]

## Sheet: Table S3
Table S3 Qualitative analysis of volatile metabolites in different strawberries (MW:Molecular weight;RI: Retention index; RT: Retention time [sec]; DT: Drift time [a.u.];S: Standard compounds )
No.	Compound	CAS	Formula	MW	RI	Rt(sec)	Dt(a.u.)	Identification
	Aldehydes
1	(E)-2-heptenal	C18829555	C7H12O	112.2	931.7	456.34	1.66	RI; Dt
2	(E)-2-hexenal-D	C6728263	C6H10O	98.1	906	412.37	1.53	RI; Dt; S
3	(E)-2-hexenal-M	C6728263	C6H10O	98.1	908.5	416.47	1.18	RI; Dt; S
4	(E)-2-pentenal	C1576870	C5H8O	84.1	730.2	210.75	1.37	RI; Dt
5	2,4-Heptadienal (Z,Z)	C5910850	C7H10O	110.2	980.8	553.93	1.62	RI; Dt
6	2-Methylbutanal	C96173	C5H10O	86.1	708.4	193.4	1.39	RI; Dt
7	Butanal-D	C123728	C4H8O	72.1	583	138.32	1.29	RI; Dt; S
8	Butanal-M	C123728	C4H8O	72.1	584.8	138.92	1.11	RI; Dt; S
9	Heptanal	C111717	C7H14O	114.2	878.3	370.77	1.35	RI; Dt
10	Hexanal	C66251	C6H12O	100.2	842.1	323.93	1.57	RI; Dt
11	Pentanal	C110623	C5H10O	86.1	709.6	194.33	1.18	RI; Dt
	Ketones
12	1-Octen-3-one-D	C4312996	C8H14O	126.2	979.7	551.62	1.68	RI; Dt
13	1-Octen-3-one-M	C4312996	C8H14O	126.2	983.4	559.61	1.28	RI; Dt
14	2,3-Butandione	C431038	C4H6O2	86.1	579.8	137.26	1.16	RI; Dt
15	2,3-Pentanedione	C600146	C5H8O2	100.1	666.2	169.35	1.22	RI; Dt
16	2-Butanone-D	C78933	C4H8O	72.1	608.6	147.2	1.25	RI; Dt
17	2-Butanone-M	C78933	C4H8O	72.1	614.6	149.39	1.06	RI; Dt
18	2-Heptanone	C110430	C7H14O	114.2	925.7	445.63	1.65	RI; Dt
19	2-Pentanone-D	C107879	C5H10O	86.1	721.2	203.38	1.37	RI; Dt
20	2-Pentanone-M	C107879	C5H10O	86.1	721.2	203.38	1.12	RI; Dt
21	3-Hydroxy-2-butanone	C513860	C4H8O2	88.1	727	208.16	1.33	RI; Dt
22	3-Pentanone	C96220	C5H10O	86.1	695.4	183.71	1.35	RI; Dt
23	5-Methyl-3-heptanone	C541855	C8H16O	128.2	984	561	1.69	RI; Dt
24	Cyclohexanone	C108941	C6H10O	98.1	845.6	328.1	1.46	RI; Dt
25	Propan-2-one	C67641	C3H6O	58.1	504	114.15	1.12	RI; Dt
26	2-Hydroxy-3-methyl-2-cyclopenten-1-one (Cyclotene)	C80717	C6H8O2	112.1	1019.7	638.92	1.15	RI; Dt
	Alcohols
27	(E)-3-hexenol	C928972	C6H12O	100.2	814.9	292.58	1.54	RI; Dt
28	(Z)-3-hexenol	C928961	C6H12O	100.2	842.1	323.92	1.51	RI; Dt; S
29	1,8-Cineole	C470826	C10H18O	154.3	1027.7	656.83	1.29	RI; Dt
30	1-Octen-3-ol	C3391864	C8H16O	128.2	951.2	492.82	1.61	RI; Dt
31	2,3-Butanediol	C513859	C4H10O2	90.1	793.5	270.18	1.36	RI; Dt
32	2-Butoxyethanol	C111762	C6H14O2	118.2	900.2	403	1.61	RI; Dt; S
33	2-Methyl-1-propanol-D	C78831	C4H10O	74.1	668.9	170.46	1.37	RI; Dt
34	2-Methyl-1-propanol-M	C78831	C4H10O	74.1	671.9	171.72	1.17	RI; Dt
35	2-Methylbutan-1-ol	C137326	C5H12O	88.1	778	254.58	1.48	RI; Dt
36	2-Propanol	C67630	C3H8O	60.1	529.4	121.42	1.2	RI; Dt
37	3-Methyl-3-buten-1-ol	C763326	C5H10O	86.1	708.4	193.4	1.27	RI; Dt
38	4-Methyl-1-pentanol	C626891	C6H14O	102.2	854.1	338.65	1.63	RI; Dt
39	5-Methylfurfuryl alcohol	C3857258	C6H8O2	112.1	943.5	478.1	1.26	RI; Dt
40	Borneol	C507700	C10H18O	154.3	1154.8	1022.16	1.22	RI; Dt
	Esters
41	Butyl acetate	C123864	C6H12O2	116.2	779.9	256.49	1.23	RI; Dt
42	Ethyl 2-methylpropanoate	C97621	C6H12O2	116.2	739.5	218.68	1.19	RI; Dt
43	Ethyl 3-methylbutanoate	C108645	C7H14O2	130.2	815.4	293.19	1.25	RI; Dt
44	Ethyl acetate-D	C141786	C4H8O2	88.1	647.1	161.64	1.33	RI; Dt
45	Ethyl acetate-M	C141786	C4H8O2	88.1	641.7	159.55	1.1	RI; Dt
46	Ethyl heptanoate-D	C106309	C9H18O2	158.2	1065.2	748.52	1.9	RI; Dt
47	Ethyl heptanoate-M	C106309	C9H18O2	158.2	1121.1	909.06	1.42	RI; Dt
48	Ethyl hexanoate	C123660	C8H16O2	144.2	1010.8	619.35	1.35	RI; Dt
49	Ethyl octanoate	C106321	C10H20O2	172.3	1196	1179.98	1.48	RI; Dt
50	Ethyl pentanoate-D	C539822	C7H14O2	130.2	887.3	383.46	1.68	RI; Dt
51	Ethyl pentanoate-M	C539822	C7H14O2	130.2	887.7	384	1.27	RI; Dt
52	Hexyl butanoate	C2639636	C10H20O2	172.3	1157.4	1031.49	1.48	RI; Dt
53	Methyl butyrate-D	C623427	C5H10O2	102.1	759.1	236.32	1.43	RI; Dt; S
54	Methyl butyrate-M	C623427	C5H10O2	102.1	764.7	241.59	1.15	RI; Dt; S
55	Methyl hexanoate	C541855	C8H16O	128.2	949.9	490.37	1.69	RI; Dt
56	Methyl salicylate	C119368	C8H8O3	152.1	1193.6	1170.03	1.22	RI; Dt
57	Propyl acetate-D	C109604	C5H10O2	102.1	721.8	203.88	1.48	RI; Dt; S
58	Propyl acetate-M	C109604	C5H10O2	102.1	722.2	204.2	1.16	RI; Dt; S
59	Propyl butanoate	C105668	C7H14O2	130.2	859.4	345.46	1.26	RI; Dt
	Acids
60	2-Methylbutanoic acid-D	C116530	C5H10O2	102.1	807.8	284.93	1.48	RI; Dt
61	2-Methylbutanoic acid-M	C116530	C5H10O2	102.1	807.8	284.93	1.21	RI; Dt
62	3-Methylbutanoic acid-D	C503742	C5H10O2	102.1	825.5	304.43	1.49	RI; Dt
63	3-Methylbutanoic acid-M	C503742	C5H10O2	102.1	828.5	307.9	1.22	RI; Dt
64	Hexanoic acid	C142621	C6H12O2	116.2	942.6	476.36	1.63	RI; Dt
65	Pentanoic acid	C109524	C5H10O2	102.1	935.7	463.58	1.24	RI; Dt
66	Propanoic acid	C79094	C3H6O2	74.1	659.4	166.55	1.28	RI; Dt
	Terpenes
67	Linalool	C78706	C10H18O	154.3	1064.3	746.28	2.24	RI; Dt
68	α-Phellandrene	C99832	C10H16	136.2	992.8	580.91	1.23	RI; Dt
69	α-Pinene-D	C80568	C10H16	136.2	926.3	446.75	1.75	RI; Dt
70	α-Pinene-M	C80568	C10H16	136.2	927.1	448.12	1.31	RI; Dt
71	α-Terpinene	C99865	C10H16	136.2	1011.1	619.99	1.74	RI; Dt
72	Limonene	C138863	C10H16	136.2	1034.1	671.84	1.22	RI; Dt
	Others
73	2-Ethylfuran	C3208160	C6H8O	96.1	734.8	214.64	1.31	RI; Dt
74	2-Pentylfuran	C3777693	C9H14O	138.2	1017.5	634.13	1.26	RI; Dt
75	2-Ethyl-5-methyl pyrazine	C13360640	C7H10N2	122.2	1051.3	713.26	1.66	RI; Dt

## Sheet: Table S4
Table S4 The 15 characteristic components only identified in specific strawberry varieties and their contents proportion (%).
Ethyl octanoate	2-Pentanone	Methyl salicylate	5-Methyl-3-heptanone	Propyl butanoate	2-Propanol	Ethyl heptanoate	Pentanoic acid	2-Heptanone	2-Methylbutan-1-ol	Hexyl butanoate	3-Methyl-3-buten-1-ol	2-Methylbutanal	3-Pentanone	α-Phellandrene	Variety	Ripeness
0.817573	0.609664	0.109814	1.04633	0	3.92399	0	0	0	0	0	0	0	0	0	Benihoppe	Big Green
0.892595	0.616086	0.133356	1.10347	0	3.77555	0	0	0	0	0	0	0	0	0	Benihoppe	Big Green
0.950124	0.618509	0.12052	1.16007	0	3.75469	0	0	0	0	0	0	0	0	0	Benihoppe	Big Green
0.939744	0.588051	0.124301	1.11451	0	3.72215	0	0	0	0	0	0	0	0	0	Benihoppe	Big Green
2.86688	0.56128	0.118438	0.981256	0	3.58824	0	0	0	0	0	0	0	0	0	Benihoppe	Big Green
1.09891	0.542649	0.106242	1.18629	0	3.53282	0	0	0	0	0	0	0	0	0	Benihoppe	Big Green
0.933989	0.63996	0.113453	1.16373	0	3.81441	0	0	0	0	0	0	0	0	0	Benihoppe	Big Green
0.984654	0.605955	0.147692	1.14923	0	3.92925	0	0	0	0	0	0	0	0	0	Benihoppe	Big Green
1.11312	0.617014	0.134727	1.05872	0	3.6843	0	0	0	0	0	0	0	0	0	Benihoppe	Big Green
0.912046	0.588175	0.116602	1.12566	0	3.68086	0	0	0	0	0	0	0	0	0	Benihoppe	Big Green
0.731331	0.577131	0.104972	3.09344	0	3.49832	0	0	0	0	0	0	0	0	0	Benihoppe	Big Green
1.02972	0.626275	0.134232	1.03307	0	3.72764	0	0	0	0	0	0	0	0	0	Benihoppe	Big Green
1.00782	0.545983	0.128057	1.09162	0	3.85553	0	0	0	0	0	0	0	0	0	Benihoppe	Big Green
0.999538	0.574468	0.126426	1.09195	0	3.72268	0	0	0	0	0	0	0	0	0	Benihoppe	Big Green
0.77043	0.602964	0.114666	1.07911	0	3.70203	0	0	0	0	0	0	0	0	0	Benihoppe	Big Green
0.865663	0.435029	0.197067	1.06475	0	5.32312	0	0	0	0	0	0	0	0	0	Benihoppe	Half Red
0.807226	0.45295	0.210863	0.988936	0	5.33272	0	0	0	0	0	0	0	0	0	Benihoppe	Half Red
0.951855	0.958869	0.221452	1.15289	0	5.24129	0	0	0	0	0	0	0	0	0	Benihoppe	Half Red
0.882922	0.451141	0.197454	1.1734	0	5.7479	0	0	0	0	0	0	0	0	0	Benihoppe	Half Red
0.95071	0.641895	0.218038	1.16087	0	5.43063	0	0	0	0	0	0	0	0	0	Benihoppe	Half Red
0.928261	0.889399	0.215333	1.07252	0	5.4707	0	0	0	0	0	0	0	0	0	Benihoppe	Half Red
0.889611	0.301054	0.20402	1.12333	0	5.74497	0	0	0	0	0	0	0	0	0	Benihoppe	Half Red
0.853721	0.488931	0.212028	1.10985	0	5.86169	0	0	0	0	0	0	0	0	0	Benihoppe	Half Red
0.969241	1.03253	0.203203	1.05918	0	5.85521	0	0	0	0	0	0	0	0	0	Benihoppe	Half Red
1.10914	0.808232	0.195478	1.09423	0	5.55207	0	0	0	0	0	0	0	0	0	Benihoppe	Half Red
0.910396	0.327002	0.210232	1.09273	0	5.52051	0	0	0	0	0	0	0	0	0	Benihoppe	Half Red
0.962161	0.957461	1.21744	1.00902	0	5.43807	0	0	0	0	0	0	0	0	0	Benihoppe	Half Red
0.958223	0.471775	0.222141	1.12724	0	5.82906	0	0	0	0	0	0	0	0	0	Benihoppe	Half Red
1.00971	0.585057	0.219294	1.09557	0	5.79983	0	0	0	0	0	0	0	0	0	Benihoppe	Half Red
0.969006	1.04917	0.215521	1.10965	0	5.56355	0	0	0	0	0	0	0	0	0	Benihoppe	Half Red
0.707533	0.260871	0.505579	0.64971	0	5.12769	0	0	0	0	0	0	0	0	0	Benihoppe	Red
0.734395	0.243988	0.615004	0.601388	0	4.74793	0	0	0	0	0	0	0	0	0	Benihoppe	Red
0.605829	0.259083	0.581072	0.524604	0	5.14666	0	0	0	0	0	0	0	0	0	Benihoppe	Red
0.672408	0.259304	0.641746	0.567986	0	5.09131	0	0	0	0	0	0	0	0	0	Benihoppe	Red
0.652489	0.258688	0.614705	0.551758	0	4.99551	0	0	0	0	0	0	0	0	0	Benihoppe	Red
0.645051	0.259374	0.606965	0.587666	0	4.9992	0	0	0	0	0	0	0	0	0	Benihoppe	Red
0.759758	0.26063	0.604479	0.582143	0	5.02932	0	0	0	0	0	0	0	0	0	Benihoppe	Red
0.683029	0.254237	0.683316	0.573467	0	5.13947	0	0	0	0	0	0	0	0	0	Benihoppe	Red
0.660152	0.262805	0.658352	0.510278	0	5.17767	0	0	0	0	0	0	0	0	0	Benihoppe	Red
0.714707	0.258775	0.581827	0.578046	0	5.07556	0	0	0	0	0	0	0	0	0	Benihoppe	Red
0.69613	0.251983	0.542197	0.604613	0	4.92391	0	0	0	0	0	0	0	0	0	Benihoppe	Red
0.774219	0.257923	0.674738	0.615535	0	5.1646	0	0	0	0	0	0	0	0	0	Benihoppe	Red
0.630937	0.258399	0.59318	0.532708	0	5.0024	0	0	0	0	0	0	0	0	0	Benihoppe	Red
0.750569	0.256244	0.601117	0.570685	0	5.1194	0	0	0	0	0	0	0	0	0	Benihoppe	Red
0.649231	0.255501	0.630014	0.596257	0	5.08865	0	0	0	0	0	0	0	0	0	Benihoppe	Red
1.00786	0.949247	0.481638	0.972816	0	3.82259	0	0	0	0	0	0	0	0	0	Benihoppe	Overripe
1.20962	0.958722	0.420709	1.07928	0	3.81263	0	0	0	0	0	0	0	0	0	Benihoppe	Overripe
1.14908	0.940921	0.664398	0.877726	0	2.63382	0	0	0	0	0	0	0	0	0	Benihoppe	Overripe
1.17939	0.947723	1.65787	0.843145	0	3.42452	0	0	0	0	0	0	0	0	0	Benihoppe	Overripe
1.06523	0.941919	0.555409	0.859011	0	3.16372	0	0	0	0	0	0	0	0	0	Benihoppe	Overripe
1.11732	0.932479	0.491018	0.966275	0	3.69789	0	0	0	0	0	0	0	0	0	Benihoppe	Overripe
1.22974	0.938062	0.595649	0.70953	0	3.04401	0	0	0	0	0	0	0	0	0	Benihoppe	Overripe
1.16163	0.934558	0.427645	0.730254	0	3.68228	0	0	0	0	0	0	0	0	0	Benihoppe	Overripe
1.19466	0.952195	0.716344	0.891591	0	2.55627	0	0	0	0	0	0	0	0	0	Benihoppe	Overripe
0.950167	0.952714	0.628189	1.02468	0	3.3746	0	0	0	0	0	0	0	0	0	Benihoppe	Overripe
1.08638	0.92485	0.557922	1.02786	0	3.51241	0	0	0	0	0	0	0	0	0	Benihoppe	Overripe
0.90059	0.885124	0.608927	0.862891	0	3.10323	0	0	0	0	0	0	0	0	0	Benihoppe	Overripe
1.09571	0.925303	0.473465	0.767836	0	3.09607	0	0	0	0	0	0	0	0	0	Benihoppe	Overripe
1.04149	0.980998	0.751528	0.985959	0	2.32954	0	0	0	0	0	0	0	0	0	Benihoppe	Overripe
1.13841	0.946993	0.725546	0.816708	0	2.66072	0	0	0	0	0	0	0	0	0	Benihoppe	Overripe
0	0	0	0	0.394166	1.45091	0.753729	0.4084	0.0636675	2.26027	0.954245	0.200582	0.433229	0.314033	0.0356405	Hongyu	Big Green
0	0	0	0	0.521506	1.49926	1.0128	0.567431	0.0983635	2.70611	1.00572	0.317742	0.50502	0.303325	0.0301869	Hongyu	Big Green
0	0	0	0	0.485998	1.30364	1.13921	0.56704	0.124896	2.7592	1.89507	0.340867	0.495287	0.299637	0.0435336	Hongyu	Big Green
0	0	0	0	0.490152	1.12308	1.13894	0.569168	0.123456	2.71596	1.81091	0.36564	0.490391	0.308447	0.0470285	Hongyu	Big Green
0	0	0	0	0.47537	1.54362	1.14958	0.663743	0.110865	3.07253	1.26162	0.337706	0.536665	0.277747	0.044874	Hongyu	Big Green
0	0	0	0	0.45053	1.85625	0.942551	0.532685	0.0828744	2.57984	1.69531	0.25636	0.496051	0.310255	0.0477212	Hongyu	Big Green
0	0	0	0	0.495694	1.54516	1.04154	0.598075	0.117896	2.60345	0.506414	0.272447	0.441299	0.310938	0.0410503	Hongyu	Big Green
0	0	0	0	0.520309	1.63569	0.966206	0.51506	0.0969363	2.97952	1.04066	0.44679	0.515685	0.307127	0.0421531	Hongyu	Big Green
0	0	0	0	0.452386	1.16025	0.939208	0.639909	0.0937484	2.85132	1.78257	0.288768	0.545529	0.291094	0.0460918	Hongyu	Big Green
0	0	0	0	0.446331	1.37827	0.933753	0.501911	0.0753278	5.76581	0.810664	0.192256	0.503623	0.286655	0.0527245	Hongyu	Big Green
0	0	0	0	0.459905	1.72218	1.43642	0.637098	0.131293	2.47511	1.63979	0.29942	0.517301	0.303937	0.0527016	Hongyu	Big Green
0	0	0	0	0.458135	1.53106	1.00324	0.638059	0.122975	2.559	1.41662	0.39777	0.463678	0.299841	0.0443138	Hongyu	Big Green
0	0	0	0	0.457913	1.72952	1.12756	0.604762	0.104799	2.95969	1.45326	0.35326	0.528699	0.308996	0.0516011	Hongyu	Big Green
0	0	0	0	0.435545	1.85638	1.02518	0.441165	0.146672	2.86317	1.92117	0.293611	0.506398	0.303708	0.0463247	Hongyu	Big Green
0	0	0	0	0.416627	1.11891	0.858057	0.50444	0.110441	2.37035	1.7644	0.243385	0.522091	0.287704	0.0391375	Hongyu	Big Green
0	0	0	0	0.461965	4.2007	0.790703	0.419235	0.552633	2.92703	0.822353	0.185878	0.431922	0.244132	0.0487395	Hongyu	Half Red
0	0	0	0	0.45856	4.17313	0.781062	0.464389	0.529723	2.88088	1.131	0.200042	0.447077	0.194308	0.0454593	Hongyu	Half Red
0	0	0	0	0.546483	4.25714	0.93256	0.474029	1.24656	2.41875	0.92132	0.25812	0.456225	0.245788	0.0438515	Hongyu	Half Red
0	0	0	0	0.758222	4.73746	1.0029	0.487689	0.481818	2.81397	1.06574	0.277685	0.550802	0.28715	0.0586965	Hongyu	Half Red
0	0	0	0	0.65744	4.1201	0.910463	0.437083	0.416417	2.44736	1.00914	0.265036	3.35969	0.244039	0.0495197	Hongyu	Half Red
0	0	0	0	0.704506	4.69421	0.99618	0.497221	0.454425	2.68036	1.12506	0.298864	0.467836	0.25556	0.0554057	Hongyu	Half Red
0	0	0	0	0.488749	3.84279	0.884398	0.508296	0.539412	2.50662	1.02172	0.215498	0.452095	0.241831	0.0484089	Hongyu	Half Red
0	0	0	0	0.567871	4.63126	0.831613	0.5346	0.378665	2.85909	1.02617	0.252121	0.406955	0.248125	0.0555286	Hongyu	Half Red
0	0	0	0	0.534793	4.12115	0.763322	0.461086	0.341767	2.39667	1.24654	0.200888	0.422401	0.223284	0.0490678	Hongyu	Half Red
0	0	0	0	0.652543	4.27707	0.908047	0.500486	0.596054	2.90316	0.78915	0.308242	0.438828	0.248785	0.0494406	Hongyu	Half Red
0	0	0	0	0.65468	4.36901	0.827488	0.492633	0.436292	2.66145	0.905922	0.293827	0.471471	0.232569	0.0582822	Hongyu	Half Red
0	0	0	0	0.47036	4.57815	0.737275	0.550191	0.500798	2.73228	0.707598	0.16257	0.515973	0.244641	0.0482715	Hongyu	Half Red
0	0	0	0	0.509947	4.19548	3.1114	0.470618	0.504959	2.56301	1.14312	0.212926	0.48247	0.271125	0.0578876	Hongyu	Half Red
0	0	0	0	0.739902	3.85363	0.899067	0.481615	0.606121	2.62097	1.21197	0.267186	0.496407	0.222158	0.0474822	Hongyu	Half Red
0	0	0	0	0.596807	4.47906	1.0419	0.558391	0.374893	2.675	1.21125	0.277149	0.489902	0.257384	0.0506256	Hongyu	Half Red
0	0	0	0	0.451912	5.29515	0.868888	0.428487	0.378372	2.63862	0.967365	0.230636	0.45112	0.122632	0.0510872	Hongyu	Red
0	0	0	0	0.454591	5.46987	0.855017	0.435597	0.350093	2.60878	0.93689	0.223409	0.444274	0.135421	0.0415859	Hongyu	Red
0	0	0	0	0.435719	5.28238	0.864969	0.427701	0.335369	2.64408	0.941667	0.226662	0.458191	0.118739	0.0459947	Hongyu	Red
0	0	0	0	1.55537	5.13784	0.743689	0.374409	0.573466	2.30605	0.949262	0.187097	0.392702	0.156326	0.039837	Hongyu	Red
0	0	0	0	0.43176	5.33035	0.90032	0.44199	0.3264	2.62891	1.09177	0.240655	0.453468	0.151375	0.0440046	Hongyu	Red
0	0	0	0	0.63043	5.6629	0.775317	0.402403	0.617735	2.47626	0.980285	0.217244	0.430562	0.159899	0.0453353	Hongyu	Red
0	0	0	0	0.47587	5.39218	0.838668	0.403549	0.571673	2.51099	1.0983	0.235618	0.405349	0.1304	0.0407454	Hongyu	Red
0	0	0	0	0.454469	5.29106	0.815645	0.380056	0.522805	2.15752	0.972992	0.209165	0.443403	0.135842	0.0413049	Hongyu	Red
0	0	0	0	0.550825	5.34255	0.911797	0.437188	0.421662	2.6466	0.996375	0.192905	0.444611	0.135989	0.0486191	Hongyu	Red
0	0	0	0	0.411499	5.27925	0.724353	0.396289	0.491554	2.61788	0.959879	0.241762	0.432945	0.131266	0.0489927	Hongyu	Red
0	0	0	0	0.467214	5.32157	0.895855	0.423087	0.402861	2.4341	1.03132	0.24999	0.410257	0.106632	0.0499392	Hongyu	Red
0	0	0	0	0.543254	5.44801	0.803125	0.441099	0.396308	2.42702	0.940315	0.257077	0.438695	0.150859	0.0415702	Hongyu	Red
0	0	0	0	0.505433	5.50073	0.895376	0.42774	0.501485	2.58513	1.00745	0.233052	0.456548	0.14029	0.0487375	Hongyu	Red
0	0	0	0	0.518111	5.49811	0.966136	0.384931	0.427945	2.43563	0.99085	0.221884	0.442549	0.138951	0.0464276	Hongyu	Red
0	0	0	0	0.540047	5.35428	0.968184	0.440099	0.78242	2.56969	0.92518	0.234492	0.402182	0.150522	0.0426908	Hongyu	Red
0	0	0	0	0.383727	2.93579	1.25613	1.40979	0.38482	2.84387	1.26279	0.210217	0.363677	0.103502	0.305142	Hongyu	Overripe
0	0	0	0	0.359438	3.04144	1.12899	0.152464	0.364959	2.68185	3.26905	0.215067	0.363393	0.100355	0.315033	Hongyu	Overripe
0	0	0	0	0.246171	3.41362	1.25308	0.142145	0.245055	2.9213	1.24944	0.205001	0.394821	0.0885172	0.36703	Hongyu	Overripe
0	0	0	0	0.247121	3.39983	1.23965	0.14799	0.227667	2.8782	1.31209	0.211983	0.387277	0.0926087	0.36729	Hongyu	Overripe
0	0	0	0	0.311556	3.84612	0.970264	0.164458	0.241403	2.50838	1.44498	0.188786	0.397835	0.097523	0.467021	Hongyu	Overripe
0	0	0	0	0.241045	2.63286	1.13596	0.161048	0.240414	2.94277	1.29464	0.214474	0.368881	0.0950268	0.481035	Hongyu	Overripe
0	0	0	0	0.395609	3.56075	0.853897	0.132953	0.271543	2.391	1.30155	0.199905	0.36151	0.090677	0.524489	Hongyu	Overripe
0	0	0	0	0.470128	3.37041	1.23567	0.170986	0.250887	2.90738	1.33753	0.206017	0.425259	0.0958292	0.340317	Hongyu	Overripe
0	0	0	0	0.299265	4.05153	1.3057	0.172289	0.215426	2.78522	1.26436	0.190432	0.413332	0.0999578	0.330448	Hongyu	Overripe
0	0	0	0	0.325322	3.38782	1.18406	0.172848	0.258655	2.66687	1.33414	0.217935	0.416806	0.0977221	0.334675	Hongyu	Overripe
0	0	0	0	0.393773	3.26601	1.09826	0.157987	0.189561	2.55601	1.21424	0.20508	0.373086	0.0968056	0.420353	Hongyu	Overripe
0	0	0	0	0.354616	4.09986	1.15852	0.135758	0.326904	2.7519	1.30669	0.198592	0.427304	0.102004	0.433725	Hongyu	Overripe
0	0	0	0	0.313479	3.98132	0.966437	0.163607	0.247988	2.63339	1.36234	0.194332	0.418947	0.0994368	0.492622	Hongyu	Overripe
0	0	0	0	0.340682	3.50577	1.07832	0.157431	0.40601	2.90566	1.3519	0.218808	0.401603	0.100391	0.286188	Hongyu	Overripe
0	0	0	0	0.281391	3.53841	1.15328	0.152795	0.225183	2.89647	1.27912	0.204009	0.374371	0.113592	0.576007	Hongyu	Overripe
0	0	0	0	0.44061	2.54013	0.727034	0.492838	0.105669	2.41303	0.902726	0.259972	0.612548	0.350646	0.0197241	Ningyu	Big Green
0	0	0	0	0.484294	2.26527	0.802395	0.489684	0.157918	2.5964	0.881365	0.313372	0.613629	0.348636	0.0311611	Ningyu	Big Green
0	0	0	0	0.471816	1.49607	0.897442	0.651279	0.15417	2.93332	0.926813	0.402424	0.594908	0.374532	0.0381999	Ningyu	Big Green
0	0	0	0	0.478952	1.73783	0.814355	0.63284	0.137078	2.74376	0.82573	0.335531	0.580025	0.372131	0.0352533	Ningyu	Big Green
0	0	0	0	0.44215	1.27907	0.829865	0.554355	0.106942	2.4561	0.928649	0.261426	0.569491	0.364034	0.0391513	Ningyu	Big Green
0	0	0	0	0.464359	1.69919	0.865931	0.511616	0.148809	2.53098	0.878839	0.326569	0.603995	0.341786	0.0332845	Ningyu	Big Green
0	0	0	0	0.685024	1.61962	0.741966	0.546492	0.107034	4.77292	0.779244	0.36514	0.576288	2.2627	0.0370065	Ningyu	Big Green
0	0	0	0	0.375321	0.932212	0.764974	0.587723	0.177397	2.4864	0.884293	0.239831	0.586551	0.353758	0.0319026	Ningyu	Big Green
0	0	0	0	0.416117	2.29404	0.869014	0.599149	0.144339	2.9723	0.890609	0.341736	0.649452	0.352508	0.0164363	Ningyu	Big Green
0	0	0	0	0.410206	2.01611	0.73214	0.621138	0.150636	3.23329	0.891921	0.3104	0.622189	0.348011	0.0369787	Ningyu	Big Green
0	0	0	0	0.444721	2.00775	0.94097	0.594888	0.179107	2.79872	0.955269	0.288735	0.638229	0.390908	0.0329616	Ningyu	Big Green
0	0	0	0	0.419655	2.47887	0.755142	0.544045	0.127203	2.76433	0.871339	0.323654	0.639524	0.366452	0.0311536	Ningyu	Big Green
0	0	0	0	0.40953	2.04067	0.86545	0.579449	0.155993	2.9305	0.914072	0.325408	0.615145	0.360616	0.0305744	Ningyu	Big Green
0	0	0	0	0.479066	1.84771	0.91396	0.479937	0.163266	2.81468	0.917939	0.357021	0.611289	0.367342	0.032634	Ningyu	Big Green
0	0	0	0	0.387898	1.92052	0.864294	0.560655	0.153615	2.91425	0.959991	0.336	0.63323	0.350574	0.0373459	Ningyu	Big Green
0	0	0	0	0.441042	4.65695	0.811423	0.543028	0.409723	3.03755	1.08122	0.282893	0.544203	0.156328	0.0303541	Ningyu	Half Red
0	0	0	0	0.429926	4.70563	0.733713	0.54598	0.377779	2.91248	0.988706	0.257967	0.541222	0.162764	0.0283708	Ningyu	Half Red
0	0	0	0	0.451701	4.62032	0.74484	0.562236	0.352164	2.98153	0.982284	0.293204	0.540121	0.164787	0.0329997	Ningyu	Half Red
0	0	0	0	0.45406	4.57322	0.74442	0.558243	0.346459	2.965	0.982603	0.284962	0.54558	0.166097	0.0351856	Ningyu	Half Red
0	0	0	0	0.443785	4.70065	0.812263	0.596514	0.279588	3.01634	1.07049	0.289419	0.55052	0.169226	0.0344847	Ningyu	Half Red
0	0	0	0	0.442849	4.66005	0.82196	0.612442	0.259267	2.9818	1.08667	0.309999	0.535916	0.168944	0.0317893	Ningyu	Half Red
0	0	0	0	0.446369	4.73824	0.832896	0.58187	0.476651	2.99346	0.940382	0.284647	0.538775	0.157989	0.0295532	Ningyu	Half Red
0	0	0	0	0.452721	4.66284	1.23962	0.532579	0.272458	2.98989	0.967992	0.293004	0.534867	0.164387	0.0323994	Ningyu	Half Red
0	0	0	0	0.444126	4.48044	0.694461	0.523085	0.385829	2.84262	0.949686	0.306248	0.524413	0.150328	0.0337346	Ningyu	Half Red
0	0	0	0	0.454964	4.65226	0.76702	0.601316	0.228687	3.01828	1.15607	0.292201	0.554167	0.163342	0.0331604	Ningyu	Half Red
0	0	0	0	0.456439	4.72386	0.708926	0.585749	0.338748	2.99064	0.971284	0.284032	0.557437	0.167463	0.0329226	Ningyu	Half Red
0	0	0	0	0.444096	4.54361	0.769439	0.589307	0.360729	3.01381	1.0519	0.297073	0.544588	0.163661	0.0366891	Ningyu	Half Red
0	0	0	0	0.436901	4.57851	0.723715	0.577296	0.344305	2.92929	1.01949	0.293969	0.538379	0.164353	0.0324485	Ningyu	Half Red
0	0	0	0	0.412503	4.43401	0.808594	0.531578	0.289518	2.86454	0.948064	0.26637	0.504715	0.154928	0.0304765	Ningyu	Half Red
0	0	0	0	0.437043	4.45344	0.770791	0.477908	0.302386	2.90468	0.989079	0.300535	0.531566	0.152982	0.0303056	Ningyu	Half Red
0	0	0	0	0.506583	4.4048	0.653237	0.417439	0.420571	3.35301	0.867632	0.207171	0.442392	0.111062	0.024176	Ningyu	Red
0	0	0	0	0.489142	4.16066	0.646018	0.398113	0.400365	3.21883	0.827736	0.205439	0.42073	0.10849	0.0240954	Ningyu	Red
0	0	0	0	0.402045	4.24472	0.582021	0.422261	0.193339	3.46112	0.586086	0.213949	0.416052	0.0899381	0.0261113	Ningyu	Red
0	0	0	0	0.386035	4.08919	0.539865	0.404938	0.187182	3.37779	0.575098	0.223405	0.399479	0.0941501	0.0249902	Ningyu	Red
0	0	0	0	0.422578	4.10639	0.63891	0.40256	0.264254	3.19816	0.713458	0.214165	0.428229	0.119877	0.0267369	Ningyu	Red
0	0	0	0	0.490698	4.1069	0.589371	0.407007	0.314739	3.26391	0.798506	0.218788	0.426836	0.0779919	0.0252018	Ningyu	Red
0	0	0	0	0.376159	4.08724	0.637067	0.408398	0.363026	3.25154	0.589337	0.202474	0.440995	0.108695	0.0252165	Ningyu	Red
0	0	0	0	0.476882	4.04993	0.561376	0.408062	0.248088	3.22395	0.795399	0.215643	0.430838	0.0995522	0.0233049	Ningyu	Red
0	0	0	0	0.484533	4.1157	0.599868	0.400583	0.309241	3.20558	0.893123	0.208559	0.424752	0.102152	0.0238272	Ningyu	Red
0	0	0	0	0.414071	4.10553	0.638267	0.411109	0.229781	3.19978	0.571173	0.216508	0.439717	0.10124	0.025044	Ningyu	Red
0	0	0	0	0.442986	4.04657	0.590062	0.396565	0.225488	3.34882	0.597215	0.191998	0.427483	0.0833866	0.0247684	Ningyu	Red
0	0	0	0	0.337237	4.00537	0.573975	0.395979	0.509712	3.25533	0.767634	0.202491	0.419239	0.11559	0.0239387	Ningyu	Red
0	0	0	0	0.440419	4.14715	0.681301	0.415538	0.267617	1.26478	0.741015	0.206466	0.454145	0.114039	0.0258597	Ningyu	Red
0	0	0	0	0.466491	4.15419	0.573373	0.406705	0.281776	3.30431	0.704441	0.214328	0.421697	0.0961458	0.0227754	Ningyu	Red
0	0	0	0	0.445571	3.93715	0.571669	0.384274	0.305157	3.15952	0.835605	0.182122	0.401682	0.110767	0.0240103	Ningyu	Red
0	0	0	0	0.268491	1.96423	0.570244	0.284683	0.0963728	4.05857	0.790526	0.233728	0.317605	0.068293	0.167441	Ningyu	Overripe
0	0	0	0	0.292596	1.97158	0.492303	0.285684	0.0947296	4.08322	0.751436	0.248022	0.33087	0.0765857	0.165277	Ningyu	Overripe
0	0	0	0	0.309842	2.47953	0.549297	0.335982	0.0728511	4.53528	0.813246	0.236497	0.348922	0.0841454	0.0749386	Ningyu	Overripe
0	0	0	0	0.306109	2.4017	0.532648	0.334835	0.0768221	4.5083	0.776405	0.262467	0.336713	0.0865849	0.0786677	Ningyu	Overripe
0	0	0	0	0.296518	2.21484	0.527218	0.304583	0.0779949	4.55055	0.76074	0.237585	0.310432	0.0744131	0.129195	Ningyu	Overripe
0	0	0	0	0.322973	2.15988	0.474323	0.318212	0.0836358	4.47993	0.737144	0.251712	0.33675	0.0747367	0.129701	Ningyu	Overripe
0	0	0	0	0.282701	1.98611	0.54172	0.336078	0.0869225	4.35615	0.783794	0.231232	0.327316	0.0775673	0.0812297	Ningyu	Overripe
0	0	0	0	0.313963	2.25743	0.53951	0.317782	0.0878757	4.3538	0.752571	0.234905	0.341388	0.0804607	0.0996211	Ningyu	Overripe
0	0	0	0	0.304488	2.25167	0.519069	0.318023	0.0756062	4.28569	0.806423	0.26721	0.329261	0.0753733	0.0794225	Ningyu	Overripe
0	0	0	0	0.329873	2.45315	0.546089	0.336065	0.0632527	4.61484	0.757117	0.250665	0.343293	0.0786322	0.15481	Ningyu	Overripe
0	0	0	0	1.30048	1.9468	0.497724	0.327357	0.0908038	4.61063	0.790776	0.231042	0.323947	0.0662754	0.118416	Ningyu	Overripe
0	0	0	0	0.283562	2.05577	0.509678	0.348179	0.0972221	4.13952	0.703047	0.258563	0.324031	0.0872328	0.149128	Ningyu	Overripe
0	0	0	0	0.304375	2.15525	0.469248	0.271324	0.0886474	3.97769	0.697461	0.228455	0.314776	0.0708608	0.101286	Ningyu	Overripe
0	0	0	0	0.297055	2.35135	0.575041	0.310332	0.0895673	4.49186	0.737003	0.238806	0.308406	0.0685974	0.118952	Ningyu	Overripe
0	0	0	0	0.302165	2.46907	0.543635	0.300272	0.0952969	4.31708	0.789257	0.256349	0.335526	0.0784307	0.181181	Ningyu	Overripe
0	0	0	0	0.40905	2.47185	0.836132	0.683811	0.0552116	2.62702	0.80319	0.408723	0.462876	0.142685	0.0322821	Fenyu	Big Green
0	0	0	0	0.63557	2.12471	1.12289	0.637168	0.0864744	2.98006	0.928308	0.475018	0.644075	0.135853	0.050151	Fenyu	Big Green
0	0	0	0	0.476048	2.456	1.20505	0.60094	0.0994535	2.58591	1.61263	0.404173	0.583148	0.156217	0.060677	Fenyu	Big Green
0	0	0	0	0.629268	2.01639	1.32182	0.693952	0.0919988	2.89882	1.16097	0.43718	0.591842	0.135342	0.0664557	Fenyu	Big Green
0	0	0	0	0.352483	2.33712	1.1976	0.536922	0.0973627	2.70168	0.894479	0.439734	0.535513	0.151247	0.029213	Fenyu	Big Green
0	0	0	0	0.517293	2.1686	1.17521	0.688011	0.0902343	2.54696	1.60429	0.388069	0.56917	0.129965	0.0663465	Fenyu	Big Green
0	0	0	0	0.50214	1.92617	1.44155	0.595188	0.0936504	2.62944	1.47447	0.421534	0.624443	0.126383	0.0572592	Fenyu	Big Green
0	0	0	0	0.598377	1.89547	1.12339	0.712053	0.107167	3.0347	1.424	0.423005	0.553353	0.130656	0.0501074	Fenyu	Big Green
0	0	0	0	0.615342	2.10544	1.34464	0.633161	0.087171	2.52347	1.30916	0.431978	0.647743	0.12602	0.0748152	Fenyu	Big Green
0	0	0	0	0.679003	1.98673	0.827399	0.686249	0.0979601	3.08254	0.949038	0.383905	0.527171	0.129248	0.036683	Fenyu	Big Green
0	0	0	0	0.696784	2.26468	0.690285	0.748345	0.055272	2.78288	1.38359	0.412481	0.603013	0.139299	0.079574	Fenyu	Big Green
0	0	0	0	0.653132	1.72784	0.997167	0.62984	0.0870736	2.44669	1.49187	0.439643	0.454411	0.136343	0.0566721	Fenyu	Big Green
0	0	0	0	0.685531	1.85043	1.38905	0.68367	0.0955866	2.85671	1.13498	0.449433	0.609989	0.12951	0.0616138	Fenyu	Big Green
0	0	0	0	0.492369	1.96047	0.906293	0.449421	0.0864573	2.71028	1.22365	0.429529	0.561541	0.126361	0.0645513	Fenyu	Big Green
0	0	0	0	0.457317	2.1377	1.20193	0.549179	0.100107	2.54593	1.55401	0.425593	0.571552	0.146675	0.0555372	Fenyu	Big Green
0	0	0	0	0.571042	6.40718	0.801043	0.447389	0.165392	2.28403	0.8861	0.359061	0.519302	0.163598	0.0534641	Fenyu	Half Red
0	0	0	0	0.5709	6.45933	0.785289	0.431885	0.162819	2.20974	0.841783	0.326953	0.489413	0.157259	0.054447	Fenyu	Half Red
0	0	0	0	0.547329	6.2386	0.807436	0.457727	0.18655	2.37249	0.850657	0.383942	0.503351	0.167409	0.0564999	Fenyu	Half Red
0	0	0	0	0.498807	6.34781	0.766415	0.473527	0.183835	2.30589	0.841436	0.394289	0.509963	0.177579	0.0545605	Fenyu	Half Red
0	0	0	0	0.798996	6.02526	0.788033	0.395526	0.17722	2.31104	0.928112	0.360962	0.487503	0.15439	0.0552929	Fenyu	Half Red
0	0	0	0	0.804261	6.14765	0.760192	0.3952	0.178406	2.28636	0.900346	0.368266	0.478076	0.158786	0.0518529	Fenyu	Half Red
0	0	0	0	0.60337	6.70499	0.795432	0.469616	0.172889	2.32455	0.92217	0.344794	0.535437	0.166212	0.0550611	Fenyu	Half Red
0	0	0	0	0.722901	6.41673	0.82207	0.41412	0.175735	2.31628	0.912198	0.386322	0.495661	0.156815	0.053826	Fenyu	Half Red
0	0	0	0	0.684468	6.5338	0.779985	0.476168	0.157597	2.26902	0.916541	0.382213	0.473618	0.160173	0.053292	Fenyu	Half Red
0	0	0	0	0.595749	6.04268	0.757158	0.460233	0.178199	2.32386	0.884228	0.363588	0.493053	0.160834	0.0521432	Fenyu	Half Red
0	0	0	0	0.444895	5.97947	0.823116	0.41622	0.189363	2.3762	0.954846	0.336037	0.515973	0.16442	0.055845	Fenyu	Half Red
0	0	0	0	0.475384	7.223	0.85803	0.410888	0.191528	2.49356	1.0063	0.425849	0.544743	0.18122	0.061027	Fenyu	Half Red
0	0	0	0	0.602373	6.38482	0.802695	0.398851	0.182655	2.26879	0.948947	0.352501	0.49544	0.163223	0.0545246	Fenyu	Half Red
0	0	0	0	0.598892	6.04796	0.75704	0.432239	0.170392	2.3205	0.921167	0.387831	0.525509	0.17619	0.0551528	Fenyu	Half Red
0	0	0	0	0.481542	6.49269	0.797228	0.473115	0.188336	2.39544	0.900935	0.329327	2.53256	0.172557	0.0543912	Fenyu	Half Red
0	0	0	0	0.303205	8.27084	0.774876	0.382543	0.287239	3.10773	0.889104	0.269322	0.414197	0.0530526	0.165939	Fenyu	Red
0	0	0	0	0.307641	7.98894	0.660767	0.36448	0.288579	2.91425	0.84145	0.246305	0.380747	0.0471906	0.159067	Fenyu	Red
0	0	0	0	0.319529	7.94535	0.677654	0.360746	0.2925	2.94844	0.85435	0.246065	0.384298	0.0494238	0.156508	Fenyu	Red
0	0	0	0	0.281832	7.95029	0.760248	0.361188	0.253929	3.17712	0.877288	0.230717	0.378373	0.04974	0.168845	Fenyu	Red
0	0	0	0	0.265272	7.61171	0.620423	0.343583	0.262808	2.87318	0.798668	0.221034	0.372976	0.0452525	0.142908	Fenyu	Red
0	0	0	0	0.298982	7.92203	0.78541	0.363192	0.269755	2.93007	0.84572	0.240008	0.381754	0.0498288	0.159517	Fenyu	Red
0	0	0	0	0.299126	8.01622	0.686187	0.357708	0.297977	3.02052	0.828256	0.250011	0.381573	0.0476696	0.163034	Fenyu	Red
0	0	0	0	0.278312	8.00157	0.697473	0.36331	0.252047	2.88142	0.836289	0.238364	0.388429	0.0528691	0.164722	Fenyu	Red
0	0	0	0	0.267277	7.94584	0.65239	0.362693	0.285959	3.02735	0.860878	0.215613	0.386673	0.0452514	0.166969	Fenyu	Red
0	0	0	0	0.279209	7.98304	0.788603	0.362672	0.301453	3.03622	0.861229	0.208586	0.3831	0.0471333	0.161578	Fenyu	Red
0	0	0	0	0.319274	8.23707	0.755612	0.373823	0.268407	3.07414	0.853603	0.259276	0.407616	0.0486751	0.17058	Fenyu	Red
0	0	0	0	1.31924	7.99304	0.68394	0.361491	0.269012	3.13333	0.872674	0.245823	0.386644	0.0501768	0.153885	Fenyu	Red
0	0	0	0	0.293225	7.94631	0.805981	0.363737	0.295465	2.97198	0.86646	0.223688	0.392877	0.0469775	0.15465	Fenyu	Red
0	0	0	0	0.288303	7.93745	0.721857	0.362362	0.26454	2.99566	0.863228	0.249684	0.384686	0.0524101	0.155351	Fenyu	Red
0	0	0	0	0.290773	8.42044	0.740916	0.380128	0.26808	3.23989	0.849717	0.255988	0.406282	0.0547121	0.174611	Fenyu	Red
0	0	0	0	0.250389	5.41081	0.458784	0.186117	0.417171	3.85296	0.686038	0.226658	0.348433	0.0415524	1.35095	Fenyu	Overripe
0	0	0	0	0.269914	5.35808	0.458	0.17706	0.419784	3.69681	0.655703	0.231375	0.339978	0.0431233	0.352281	Fenyu	Overripe
0	0	0	0	0.191271	5.64928	0.513221	0.201632	0.31498	3.90281	0.723512	0.235873	0.361887	0.0399851	0.386226	Fenyu	Overripe
0	0	0	0	0.198218	5.67739	1.53594	0.214138	0.30676	3.77161	0.718182	0.228398	0.359789	0.0451979	0.373644	Fenyu	Overripe
0	0	0	0	0.210271	5.3444	0.485287	0.196326	0.322241	3.92806	0.691351	0.255643	0.357017	0.0483039	0.382228	Fenyu	Overripe
0	0	0	0	0.23319	5.50087	0.565456	0.186842	0.389603	3.8061	0.719797	0.251097	0.360499	0.0461351	0.373562	Fenyu	Overripe
0	0	0	0	0.143701	5.41495	0.498747	0.183209	0.29547	3.93178	0.666214	0.239329	0.363775	0.0409355	0.368123	Fenyu	Overripe
0	0	0	0	0.180525	5.66308	0.483436	0.182737	0.377605	3.8751	0.741568	0.241346	0.354434	0.0453974	0.36372	Fenyu	Overripe
0	0	0	0	0.219808	5.48726	0.463611	0.198394	0.297171	3.89961	0.711736	0.2166	0.34818	0.0433113	0.369283	Fenyu	Overripe
0	0	0	0	0.200802	5.77013	0.456685	0.204955	1.34964	3.90246	0.705772	0.252061	0.361403	0.0377337	0.366273	Fenyu	Overripe
0	0	0	0	0.178862	5.4244	0.511778	0.217404	0.403373	3.9404	0.687238	0.239389	0.365247	0.0472674	0.379928	Fenyu	Overripe
0	0	0	0	0.183006	5.83802	0.531781	0.197773	0.299875	3.8387	0.727326	0.246794	0.359177	0.0434501	0.381588	Fenyu	Overripe
0	0	0	0	0.20384	5.45844	0.525297	0.192367	1.3074	3.85814	0.693686	0.240676	0.349816	0.0417447	0.387566	Fenyu	Overripe
0	0	0	0	0.217649	5.31813	0.475504	0.192456	0.30968	3.8586	0.726566	0.247687	0.352425	0.0388722	0.381099	Fenyu	Overripe
0	0	0	0	0.236952	5.74106	0.50108	0.192064	0.497874	3.87723	0.699756	0.251749	0.354939	0.0474962	0.383414	Fenyu	Overripe
1.09293	2.01353	0.233302	0.832109	0.919103	0	0	0	0	0	0	0	0	0	0	Akihime	Big Green
1.14919	2.06667	0.169028	0.837624	0.976876	0	0	0	0	0	0	0	0	0	0	Akihime	Big Green
1.36151	1.78438	0.182556	1.06562	0.884863	0	0	0	0	0	0	0	0	0	0	Akihime	Big Green
1.28518	1.83262	0.162112	0.797453	1.04643	0	0	0	0	0	0	0	0	0	0	Akihime	Big Green
1.05864	1.96471	0.215656	0.662819	0.912542	0	0	0	0	0	0	0	0	0	0	Akihime	Big Green
1.39588	1.96298	0.201471	1.13909	0.981286	0	0	0	0	0	0	0	0	0	0	Akihime	Big Green
1.31442	1.61461	0.198806	0.828452	0.982608	0	0	0	0	0	0	0	0	0	0	Akihime	Big Green
1.03128	1.96542	0.197132	0.991589	0.884113	0	0	0	0	0	0	0	0	0	0	Akihime	Big Green
1.17882	1.79449	0.205672	0.845273	0.870075	0	0	0	0	0	0	0	0	0	0	Akihime	Big Green
1.41676	1.81747	0.193007	1.0507	0.941306	0	0	0	0	0	0	0	0	0	0	Akihime	Big Green
1.2755	2.07915	0.237205	0.878549	0.98505	0	0	0	0	0	0	0	0	0	0	Akihime	Big Green
1.37023	1.6521	0.174079	0.809088	0.970104	0	0	0	0	0	0	0	0	0	0	Akihime	Big Green
1.3841	1.76911	0.202677	1.0683	0.887555	0	0	0	0	0	0	0	0	0	0	Akihime	Big Green
1.19797	1.70428	0.139779	0.991712	0.854804	0	0	0	0	0	0	0	0	0	0	Akihime	Big Green
1.3059	1.89544	0.168228	0.788681	0.9269	0	0	0	0	0	0	0	0	0	0	Akihime	Big Green
1.44662	1.38382	0.642287	0.82317	0.824263	0	0	0	0	0	0	0	0	0	0	Akihime	Half Red
1.39745	1.3916	0.703071	0.90832	0.87082	0	0	0	0	0	0	0	0	0	0	Akihime	Half Red
1.39794	1.43178	0.671942	0.945016	0.920442	0	0	0	0	0	0	0	0	0	0	Akihime	Half Red
1.46098	1.58972	0.649255	1.07508	0.834961	0	0	0	0	0	0	0	0	0	0	Akihime	Half Red
1.45715	1.55444	0.651555	1.08786	0.8566	0	0	0	0	0	0	0	0	0	0	Akihime	Half Red
1.37614	1.32831	0.703482	0.290582	0.90088	0	0	0	0	0	0	0	0	0	0	Akihime	Half Red
1.43018	1.58485	0.649537	0.96323	0.916619	0	0	0	0	0	0	0	0	0	0	Akihime	Half Red
1.48044	1.33608	0.666903	0.951457	0.874424	0	0	0	0	0	0	0	0	0	0	Akihime	Half Red
1.48921	1.48594	0.628568	1.09492	0.838441	0	0	0	0	0	0	0	0	0	0	Akihime	Half Red
1.43585	1.41049	0.637688	0.877466	0.822797	0	0	0	0	0	0	0	0	0	0	Akihime	Half Red
1.4627	1.34717	0.729233	1.03799	0.89644	0	0	0	0	0	0	0	0	0	0	Akihime	Half Red
1.41246	1.46228	0.671847	0.952484	0.839479	0	0	0	0	0	0	0	0	0	0	Akihime	Half Red
1.4481	1.52378	0.593132	1.04266	0.881397	0	0	0	0	0	0	0	0	0	0	Akihime	Half Red
1.48277	1.51386	0.629079	0.974055	0.851246	0	0	0	0	0	0	0	0	0	0	Akihime	Half Red
1.49153	1.37353	0.76004	0.863756	0.829107	0	0	0	0	0	0	0	0	0	0	Akihime	Half Red
1.6745	0.705311	0.794653	0.719538	0.962833	0	0	0	0	0	0	0	0	0	0	Akihime	Red
1.61626	0.788276	0.917236	0.705221	1.29016	0	0	0	0	0	0	0	0	0	0	Akihime	Red
1.58954	0.78688	0.926192	0.72351	1.28633	0	0	0	0	0	0	0	0	0	0	Akihime	Red
1.36618	0.863406	0.928896	0.622449	3.42869	0	0	0	0	0	0	0	0	0	0	Akihime	Red
1.40502	0.875187	0.945963	0.621947	1.54534	0	0	0	0	0	0	0	0	0	0	Akihime	Red
1.50456	0.74107	0.82552	0.680133	1.17993	0	0	0	0	0	0	0	0	0	0	Akihime	Red
1.67802	0.746408	0.852995	0.711785	1.20469	0	0	0	0	0	0	0	0	0	0	Akihime	Red
1.48574	0.856328	0.876282	0.674916	1.14543	0	0	0	0	0	0	0	0	0	0	Akihime	Red
1.58258	0.891737	1.01816	0.712126	1.35576	0	0	0	0	0	0	0	0	0	0	Akihime	Red
1.41566	0.738177	0.845148	0.532247	1.1878	0	0	0	0	0	0	0	0	0	0	Akihime	Red
1.36595	0.794327	0.902851	0.720929	1.07938	0	0	0	0	0	0	0	0	0	0	Akihime	Red
1.4817	0.679127	0.910006	0.751528	1.26567	0	0	0	0	0	0	0	0	0	0	Akihime	Red
1.66816	0.686198	0.793159	0.723073	0.947849	0	0	0	0	0	0	0	0	0	0	Akihime	Red
1.62955	0.949509	0.945212	0.716881	0.734938	0	0	0	0	0	0	0	0	0	0	Akihime	Red
1.66467	0.651649	0.809581	0.687331	0.995	0	0	0	0	0	0	0	0	0	0	Akihime	Red
1.73807	0.692643	1.15482	0.993283	0.369234	0	0	0	0	0	0	0	0	0	0	Akihime	Overripe
1.79695	0.730566	1.33882	0.951566	0.364719	0	0	0	0	0	0	0	0	0	0	Akihime	Overripe
1.65863	0.648141	1.00962	0.930849	0.5715	0	0	0	0	0	0	0	0	0	0	Akihime	Overripe
1.68629	0.673692	0.967942	0.929726	0.557643	0	0	0	0	0	0	0	0	0	0	Akihime	Overripe
3.4854	0.648	0.937975	1.06075	0.385709	0	0	0	0	0	0	0	0	0	0	Akihime	Overripe
1.86889	0.708841	1.16601	0.883832	0.482752	0	0	0	0	0	0	0	0	0	0	Akihime	Overripe
1.78926	0.734801	0.92305	0.843713	0.468282	0	0	0	0	0	0	0	0	0	0	Akihime	Overripe
1.78454	0.693913	1.02531	1.07142	0.50485	0	0	0	0	0	0	0	0	0	0	Akihime	Overripe
1.77707	0.728427	0.684183	0.983552	0.606537	0	0	0	0	0	0	0	0	0	0	Akihime	Overripe
1.7844	0.670186	0.996282	1.04008	0.401125	0	0	0	0	0	0	0	0	0	0	Akihime	Overripe
1.7968	0.704164	1.0271	0.94272	0.467559	0	0	0	0	0	0	0	0	0	0	Akihime	Overripe
1.56371	0.649793	1.08103	1.01036	0.480804	0	0	0	0	0	0	0	0	0	0	Akihime	Overripe
1.64031	0.671751	0.99349	1.16277	0.392139	0	0	0	0	0	0	0	0	0	0	Akihime	Overripe
1.50681	0.674727	0.998136	0.931366	0.307	0	0	0	0	0	0	0	0	0	0	Akihime	Overripe
1.73127	0.707021	1.01117	1.11014	0.440363	0	0	0	0	0	0	0	0	0	0	Akihime	Overripe

## Sheet: Table S5
Table S5 Feature Importance of five machine models for maturity and variety classification.
Features	Feature Importance
	PLS-DA		Decision tree		SVM		Xgboost		NN
	Maturity	Variety	Maturity	Variety	Maturity	Variety	Maturity	Variety	Maturity	Variety
(E)-2-heptenal	0.0488989	0.01355	0	0	0.00277778	0	0.0649057	0	0.0159493	0.0162953
(E)-2-hexenal	0.00693822	0.00356346	0	0	0.263194	0.114583	0.0015189	0	0.0179802	0.0165387
(E)-2-pentenal	0.0151719	0.0158113	0	0	0.00138889	0	0.0482898	0	0.0160873	0.0166899
(E)-3-hexenol	0.0094897	0.00732255	0.0381961	0	0.0277778	-0.00138889	0.0159861	0	0.0170368	0.0155308
(Z)-3-hexenol	0.0355733	0.010388	0	0	0.0326389	0.0125	0	0	0.0157033	0.0163139
1,8-Cineole	0.0240526	0.00778258	0	0	0.00208333	0	0.000320224	0.00646891	0.01781	0.0152654
1-Octen-3-ol	0.00109787	0.00761919	0	0	0	0	0.00433545	0	0.0170285	0.0170264
1-Octen-3-one	0.0030667	0.00174174	0	0	0.203472	0.125694	0.015752	0	0.0163026	0.0164942
2,3-Butanediol	0.0251462	0.00725935	0	0	0.0125	0	0.00473567	0	0.015997	0.0165639
2,3-Butanedione	0.00389325	0.00729111	0.0132337	0	0	0	0.00450932	0.0020255	0.0170889	0.0159269
2,3-Pentanedione	0.00272452	0.0195999	0	0.253276	0.00625	0.0854167	0.00184674	0.169837	0.0164103	0.0163738
2,4-Heptadienal (Z,Z)	0.0765176	0.0407465	0	0	0.0125	0	0.0689911	0	0.0174062	0.0160243
2-Butanone	0.0151401	0.0205399	0	0	0.00902778	0	0	0.00388661	0.0164937	0.0164256
2-Butoxyethanol	0.00877567	0.023327	0.268475	0	0	-0.00138889	0.108569	0	0.0171885	0.0159937
2-Ethyl-5-methylpyrazine	0.0096086	0.0206653	0	0	0.00625	0	0	0.00380649	0.0170569	0.015994
2-Ethylfuran	0.0355213	0.0379886	0	0	0	0	0.00166484	0	0.0164346	0.0170513
2-Heptanone	0.0263015	0.00765923	0	0.249866	0	0	0	0.00200161	0.0164379	0.0161085
Cyclotene	0.0146692	0.0213904	0	0	0	0	0.00367989	0.00424109	0.0153895	0.015535
2-Methyl-1-propanol	0.0250492	0.0159263	0	0	0.0152778	0	0.00292338	0.116435	0.0174447	0.0164803
2-Methylbutan-1-ol	0.0131088	0.00649742	0	0	0.0256944	-0.00833333	0	0	0.0156265	0.0174939
2-Methylbutanal	0.00906662	0.00572862	0	0	0	0	0	0	0.0162693	0.015134
2-Methylbutanoic acid	0.00933761	0.030165	0	0	0.0208333	-0.000694444	0.00670753	0	0.0149151	0.0174965
2-Pentanone	0.0158681	0.0492611	0	0	0.00138889	0	0.0505672	0	0.0145839	0.0174612
2-Pentylfuran	0.0165912	0.00414858	0	0	0.00625	0	0.00430058	0	0.0174954	0.0175073
2-Propanol	0.0129186	0.0664615	0.012298	0	0.0402778	0.0909722	0.00259001	0.173761	0.0170433	0.0168363
3-Hydroxy-2-butanone	0.0307357	0.0233923	0	0	0	0	0.0134352	0	0.0162876	0.0152224
3-Methyl-3-buten-1-ol	0.00994851	0.0160128	0	0	0	0	0	0	0.0145384	0.016601
3-Methylbutanoic acid	0.0186609	0.0108999	0	0.252585	0	0.00902778	0.00137682	0.142332	0.0170288	0.0163287
3-Pentanone	0.0204523	0.00475193	0	0	0.000694444	0	0.0565273	0	0.0167894	0.0160618
4-Methyl-1-pentanol	0.00507982	0.00102774	0	0	0	0	0	0	0.0167018	0.016559
5-Methyl-3-heptanone	0.00213948	0.00791772	0	0	0	0	0.0293845	0	0.015464	0.016985
5-Methylfurfuryl alcohol	0.00250524	0.0115691	0	0.244273	0	0	0.00240727	0.00233175	0.0167329	0.0161838
Borneol	0.0115505	0.0275862	0	0	0.0229167	0.00277778	0	0.00532508	0.0163727	0.0160856
Butanal	0.0301513	0.028794	0	0	0.000694444	0	0.0723579	0	0.0145663	0.0169642
Butyl acetate	0.00977535	0.00963599	0	0	0	0	0.002431	0	0.0180747	0.0155073
Cyclohexanone	0.00726204	0.0060204	0.104559	0	0.0256944	-0.000694444	0	0.00861274	0.0162326	0.015347
Ethyl 2-methylpropanoate	0.00811359	0.015802	0	0	0	0	9.20461e-05	0.00337136	0.0155453	0.01649
Ethyl 3-methylbutanoate	0.0169845	0.0130466	0	0	0.00347222	0	0.00565314	0.0111484	0.0149051	0.0172832
Ethyl acetate	0.0110971	0.0183493	0	0	0.0152778	-0.0215278	0.0285602	0	0.0155482	0.0151556
Ethyl heptanoate	0.021718	0.00767061	0	0	0.0881944	0.0194444	0.025591	0.0402886	0.0168599	0.0160979
Ethyl hexanoate	0.00922216	0.00554306	0	0	0.0118056	0	0.0517422	0	0.0161455	0.0160825
Ethyl octanoate	0.00944023	0.0268739	0	0	0.0333333	0	0	0.0954926	0.0150603	0.0171198
Ethyl pentanoate	0.0237503	0.00153298	0.251747	0	0	0	0.00041543	0	0.0167796	0.0173387
Heptanal	0.0047807	0.0312184	0	0	0	0	0.00151438	0	0.0160576	0.0159699
Hexanal	0.0109052	0.0105049	0	0	0.0472222	0.0159722	0.00876253	0	0.0172985	0.0152143
Hexanoic acid	0.0238	0.00385514	0	0	0	-0.0118056	0.0664609	0	0.0158619	0.01624
Hexyl butanoate	0.00229981	0.00150703	0	0	0.0256944	0	0.000223761	0	0.0163849	0.016667
Limonene	0.0239351	0.0388984	0	0	0.000694444	0	0.000746679	0	0.0170624	0.0163426
Linalool	0.00307507	0.0355145	0	0	0.0222222	0.0166667	0	0.00287951	0.0149333	0.0163689
Methyl butyrate	0.0358068	0.0197751	0.311492	0	0.0958333	-0.0145833	0.13609	0	0.0154106	0.0140537
Methyl hexanoate	0.00821939	0.012088	0	0	0.0111111	0	0.00862731	0.00896307	0.0155975	0.0153864
Methyl salicylate	0.0231208	0.0182188	0	0	0.0333333	0	0	0	0.0151328	0.0173522
Pentanal	0.0245864	0.00340615	0	0	0	0	0.0381533	0	0.0177277	0.0167943
Pentanoic acid	0.0064588	0.00176597	0	0	0.00138889	0	0.000770214	0.00494691	0.0166857	0.0181749
Propan-2-one	0.0115328	0.00864121	0	0	0.0138889	-0.00347222	0.00435863	0	0.0171712	0.017202
Propanoic acid	0.0158329	0.0355174	0	0	0.00625	0	0.00484987	0.00818223	0.0173542	0.0165044
Propyl acetate	0.00919755	0.0385391	0	0	0.01875	-0.00347222	0.0200718	0	0.0165385	0.0166484
Propyl butanoate	0.0465708	0.0315946	0	0	0.0402778	-0.000694444	0.00141268	0.179759	0.0172654	0.0172465
α-Phellandrene	0.0315197	0.0087744	0	0	0	0	0	0.00263278	0.0167128	0.0158903
α-Pinene	0.00293569	0.00477092	0	0	0.0145833	0	0.00578994	0	0.0170519	0.0167345
α-Terpinene	0.00230796	0.00654901	0	0	0.0263889	0	0	0.00127025	0.0169401	0.0172351
